# Supplementary material for: Transcriptomic evidence for immaturity of the prefrontal cortex in patients with schizophrenia
Source: Mol Brain. 2014 May 29;7:41. doi: 10.1186/1756-6606-7-41 (PMC4066280; doi:10.1186/1756-6606-7-41)
Supplement: Additional file 1 — Supplementary Tables S1-S27. [file 1756-6606-7-41-S1.xls]

## Sheet: Supplementary Table 1
Supplementary Table 1. Top 10 studies curated for data on developing DLFC by Harris et al.
Rank	Study ID	Curated study	Overlap P-value	Bioset name
1	GSE11512	Gene expression change during primate postnatal brain development	< 1.0 x 10-323	Human dorsolateral prefrontal cortex from 5-12.5yr old_vs_0.1yr
			< 1.0 x 10-323	Human dorsolateral prefrontal cortex from 13-20yr old_vs_0.1yr
			< 1.0 x 10-323	Human dorsolateral prefrontal cortex from 20-50yr old_vs_0.1yr
			< 1.0 x 10-323	Human dorsolateral prefrontal cortex from over 75yr old_vs_0.1yr
			< 1.0 x 10-323	Chimpanzee dorsolateral prefrontal cortex from 11-12yr old_vs_newborn
				and 22 Biosets
2	GSE25219	Spatio-temporal transcriptome of the human brain	3.7 x 10-300	Dorsolateral prefrontal cortex from over 60yr old adults_vs_0-5mo old infants
			8.7 x 10-291	Dorsolateral prefrontal cortex from 20-39yr old adults_vs_0-5mo old infants
			8.7 x 10-278	Orbital prefrontal cortex from over 60yr old adults_vs_0-5mo old infants
			6.5 x 10-275	Orbital prefrontal cortex from over 20-39yr old adults_vs_0-5mo old infants
			1.7 x 10-274	Posterior inferior parietal cortex from 20-39yr old adults_vs_0-5mo old infants
				and 516 Biosets
3	GSE42658	Pediatric brain tumors and healthy fetal brain tissue	8.5 x 10-203	Frontal lobe tissue healthy - adult_vs_fetal
			7.2 x 10-83	Pediatic tumor tissue diffuse astrocytoma_vs_healthy fetal frontal lobe
			3.4 x 10-78	Cerebellum tissue healthy - adult_vs_fetal
			3.6 x 10-60	Pediatic tumor tissue diffuse glioblastoma_vs_healthy fetal frontal lobe
			5.4 x 10-60	Pediatic tumor tissue diffuse ependymoma_vs_healthy fetal frontal lobe
				and 6 Biosets
4	GSE15824	Expression profiles of primary gliomas and glioblastoma cell lines	3.7 x 10159	Oligodendroglioma grade III_vs_normal brain
			2.0 x 10-148	Prinary glioblastoma_vs_normalbrain
			2.4 x 10-147	Oligodendroglioma grade II_vs_normal brain
			3.6 x 10-111	Glioblastoma cell line LN319_vs_normal brain
			3.6 x 10-97	Glioblastoma cell line BS149_vs_normal brain
				and 16 Biosets
5	GSE21138	Prefrontal cortex gene expression in schizophrenic patients at different stages of illness	5.7 x 10-158	Prefrontal cortex Brodmann area 46 - schizophrenics with long DOI _vs_ short DOI
			2.3 x 10-86	Prefrontal cortex Brodmann area 46 - schizophrenics with intermediate DOI _vs_ short DOI
			6.1 x 10-38	Prefrontal cortex Brodmann area 46 - schizophrenics with short DOI _vs_ healthy controls
			1.1 x 10-16	Prefrontal cortex Brodmann area 46 - schizophrenics with intermediate DOI _vs_ healthy controls
			0.0002	Prefrontal cortex Brodmann area 46 - schizophrenics with long DOI _vs_ healthy controls
6	GSE36192	North American Brain Expression Consortium and UK Human Brain Expression Database: Gene Expression	3.8 x 10-156	Frontal cortex of 56-65yr old adults_vs_1-5yr old children
			2.0 x 10-154	Frontal cortex of 66-75yr old adults_vs_1-5yr old children
			7.8 x 10-154	Frontal cortex of 46-55yr old adults_vs_1-5yr old children
			2.4 x 10-136	Frontal cortex of 76-85yr old adults_vs_1-5yr old children
			1.5 x 10-132	Frontal cortex of 36-45yr old adults_vs_1-5yr old children
				and 43 Biosets
7	GSE14726	Frontal cortex of HIV patients with and without major depressivedisorder (MDD)	2.4 x 10-146	Frontal cortex of HIV patients with major depressive disorder _vs_w-o major depressive disorder
8	GSE29796	Normal and glioma-derived glial progenitor cells	8.5 x 10-134	Glioma low grade unsorted_vs_white matter unsorted
			2.8 x 10-109	Glioma high grade unsorted_vs_white matter unsorted
			6.8 x 10-79	Glioma low grade unsorted_vs_cortex unsorted
			1.0 x 10-71	Glioma high grade unsorted_vs_cortex unsorted
			1.1 x 10-42	Astrocytoma low grade glioma - A2B5+ _vs_ A2B5-
				and 20 Biosets
9	GSE37721	Ontogenic study of gene expression in the temporal lobe	1.3 x 10-128	Temporal lope from adults 24-48yr old _vs_ young children 2-6yr old
			1.1 x 10-59	Temporal lope from children 7-12yr old _vs_ young children 2-6yr old
			7.9 x 10-48	Temporal lope from adolescents 13-18yr old _vs_ young children 2-6yr old
			4.2 x 10-5	Temporal lope from children 2-6yr old _vs_ infants less than 1yr old
10	GSE19404	Medulloblastomas and primitive neuroectodermal tumors	4.5 x 10-124	Central nervous system primitive neuroectodermal tumors _vs_ healthy fetal brain
			7.8 x 10-80	Medulloblastomas _vs_ healthy fetal brain

## Sheet: Supplementary Table 2
Supplementary Table 2. Summary of overlap P-values between developing and schizophrenic DLFC using data from different ages.
		Narayan et al, 2008[32] (GSE21138)
		Short-DOI vs. control (2757 probes)	Inter-DOI vs. control (1984 probes)	Long-DOI vs. control (251 probes)
Harris et al, 2009[31] (GSE13564)
	Under 2 yr vs. 20 to 49 yr (10453 probes)	6.1 x 10-38, + (886 probes)	1.1 x 10-16, + (925 probes)	0.0002, - (108 probes)
	Under 2 yr vs. 10 to 20 yr (8545 probes)	5.5 x 10-35, + (679 probes)	1.0 x 10-34, + (755 probes)	0.0511, + (84 probes)
	Under 2 yr vs. 2 to 8 yr (6017 probes)	9.9 x 10-24, + (480 probes)	5.1 x 10-40, + (542 probes)	0.0122, + (60 probes)
Kang et al, 2011[33] (GSE25219)
	1 to 5 yr vs. 20 to 39 yr (3185 probes)	8.5 x 10-21, + (578 probes)	3.5 x 10-18, + (381 probes)	0.5987, - (27 probes)
DOI: Duration of illness
+/-: Positive/negative correlation between the given two groups.
The numbers of probes in label cells show those changed in the each condition.
The numbers of probes in cells containing P-value show those commonly changed in the given two groups.

## Sheet: Supplementary Table 3
Supplementary Table 3. List of genes whose expression levels are regulated and altered during development of human DLFC (GSE13564) and in schizophrenic DLFC (GSE21138), respectively.
Gene symbol	EntrezGene ID	Gene name	Development of DLFC (GSE13564)					Schizophrenic DLFC (GSE21138)
			Probe ID	Rank	Fold change	P-value		Probe ID	Rank	Fold change	P-value
DAB1	1600	Dab, reelin signal transducer, homolog 1 (Drosophila)	228329_at	209	3.7	3.4e-08		228329_at	2434	1.22	0.0199
SOX4	6659	SRY (sex determining region Y)-box 4	213668_s_at	253	3.42	1e-07		213668_s_at	1550	1.31	0.0178
COL4A2	1284	collagen, type IV, alpha 2	211964_at	355	2.94	3.3e-08		211964_at	870	1.43	0.032
CARD16	114769	caspase recruitment domain family, member 16	1552701_a_at	436	2.77	7e-09		1552701_a_at	534	1.54	0.0128
SOX4	6659	SRY (sex determining region Y)-box 4	201418_s_at	615	2.49	1.6e-09		201418_s_at	1728	1.29	0.0472
LOC728853	728853	WD repeat domain 87 pseudogene	236158_at	621	2.48	1.9e-07		236158_at	1983	1.26	0.0394
LPPR2	64748	lipid phosphate phosphatase-related protein type 2	218509_at	709	2.38	1.5e-10		218509_at	2551	1.21	0.0465
LYPD1	116372	LY6/PLAUR domain containing 1	212909_at	776	2.31	6.6e-06		212909_at	1221	1.36	0.0484
TLE3	7090	transducin-like enhancer of split 3	228340_at	835	2.27	3.9e-07		228340_at	2319	1.23	0.0308
H10353	NA		239095_at	835	2.27	7.4e-06		239095_at	1888	1.27	0.0035
PLXND1	23129	plexin D1	212235_at	1100	2.09	1.6e-09		212235_at	2083	1.25	0.0138
IGF2BP2	10644	insulin-like growth factor 2 mRNA binding protein 2	218847_at	1151	2.07	8e-07		218847_at	1100	1.38	0.0439
Hs.687256	NA		242840_at	1194	2.05	1.2e-05		242840_at	1221	1.36	0.0427
222301_at	NA		222301_at	1226	2.03	6.3e-06		222301_at	797	1.45	0.0266
243618_s_at	NA		243618_s_at	1323	1.98	3.4e-11		243618_s_at	870	1.43	0.0381
EMID1	129080	EMI domain containing 1	213779_at	1433	1.94	4.1e-07		213779_at	1282	1.35	0.02
AI243098	NA		239966_at	1726	1.84	0.0011		239966_at	1348	1.34	0.0149
SOBP	55084	sine oculis binding protein homolog (Drosophila)	229034_at	1761	1.83	1.2e-06		229034_at	2696	1.2	0.0252
ZNF827	152485	zinc finger protein 827	226764_at	1795	1.82	2.4e-08		226764_at	1807	1.28	0.0483
FLJ30901	150378	uncharacterized protein FLJ30901	1552388_at	1946	1.78	1.2e-05		1552388_at	2551	1.21	0.011
ERGIC1	57222	endoplasmic reticulum-golgi intermediate compartment (ERGIC) 1	224576_at	2441	1.67	0.0005		224576_at	2551	1.21	0.0414
RIMS4	140730	regulating synaptic membrane exocytosis 4	227644_at	2765	1.62	0.0001		227644_at	2203	1.24	0.0091
TTC17	55761	tetratricopeptide repeat domain 17	232323_s_at	2921	1.6	8.3e-07		232323_s_at	1050	1.39	0.0181
EIF4EBP1	1978	eukaryotic translation initiation factor 4E binding protein 1	221539_at	2974	1.59	0.0013		221539_at	1480	1.32	0.0344
CPNE6	9362	copine VI (neuronal)	215700_x_at	3263	1.55	1.5e-08		215700_x_at	2434	1.22	0.0469
AK000454	NA		1559948_at	3740	1.5	2.3e-07		1559948_at	2434	1.22	0.0482
ZNF462	58499	zinc finger protein 462	226575_at	3958	1.48	0.0015		226575_at	950	1.41	0.0161
AW974077	NA		244332_at	3958	1.48	6.4e-05		244332_at	2319	1.23	0.0176
FRMD4A	55691	FERM domain containing 4A	208475_at	4064	1.47	0.0026		208475_at	1050	1.39	0.0481
MAPKBP1	23005	mitogen-activated protein kinase binding protein 1	213394_at	4173	1.46	4.1e-05		213394_at	1728	1.29	0.0392
ST3GAL1	6482	ST3 beta-galactoside alpha-2,3-sialyltransferase 1	225033_at	4173	1.46	0.0068		225033_at	1728	1.29	0.0435
NKAIN4	128414	Na+/K+ transporting ATPase interacting 4	230668_at	4173	1.46	0.0015		230668_at	1100	1.38	0.0112
231019_x_at	NA		231019_x_at	4173	1.46	1.4e-06		231019_x_at	2083	1.25	0.0367
BC041965	NA		1560411_at	4716	1.42	0.047		1560411_at	2083	1.25	0.0258
ENKUR	219670	enkurin, TRPC channel interacting protein	237314_at	4868	1.41	0.0002		237314_at	2696	1.2	0.0017
1556116_s_at	NA		1556116_s_at	5033	1.4	0.0025		1556116_s_at	1636	1.3	0.0387
WIZ	58525	widely interspaced zinc finger motifs	221783_at	5033	1.4	7.6e-06		221783_at	2551	1.21	0.0404
KIAA2018	205717	KIAA2018	227435_at	5354	1.38	1.5e-05		227435_at	834	1.44	0.0075
MOSPD3	64598	motile sperm domain containing 3	219070_s_at	5503	1.37	0.0001		219070_s_at	2551	1.21	0.043
BCL6	604	B-cell CLL/lymphoma 6	228758_at	5503	1.37	0.0085		228758_at	996	1.4	0.0106
ST3GAL1	6482	ST3 beta-galactoside alpha-2,3-sialyltransferase 1	208322_s_at	5675	1.36	0.0006		208322_s_at	2434	1.22	0.0022
TNPO1	3842	transportin 1	209225_x_at	5675	1.36	0.0008		209225_x_at	1728	1.29	0.0367
FRMD4A	55691	FERM domain containing 4A	225168_at	5675	1.36	0.0044		225168_at	2203	1.24	0.025
1558815_at	NA		1558815_at	5887	1.35	0.0021		1558815_at	834	1.44	0.0494
OSBP2	23762	oxysterol binding protein 2	1569617_at	5887	1.35	0.0068		1569617_at	2203	1.24	0.0443
KLF7	8609	Kruppel-like factor 7 (ubiquitous)	238482_at	5887	1.35	0.0035		238482_at	1151	1.37	0.0037
LTBP4	8425	latent transforming growth factor beta binding protein 4	204442_x_at	6092	1.34	8.6e-05		204442_x_at	1636	1.3	0.0231
MED13L	23389	mediator complex subunit 13-like	212209_at	6092	1.34	0.0015		212209_at	2203	1.24	0.0483
AK022165	NA		233716_at	6092	1.34	0.0004		233716_at	1888	1.27	0.0452
LUC7L3	51747	LUC7-like 3 (S. cerevisiae)	208835_s_at	6312	1.33	0.0019		208835_s_at	1100	1.38	0.0395
AI564075	NA		235560_at	6312	1.33	0.0018		235560_at	450	1.59	0.0126
C14orf23	387978	chromosome 14 open reading frame 23	243061_at	6781	1.31	0.0002		243061_at	834	1.44	0.003
C5orf24	134553	chromosome 5 open reading frame 24	1553107_s_at	7040	1.3	0.0089		1553107_s_at	1983	1.26	0.0158
BCL7A	605	B-cell CLL/lymphoma 7A	203796_s_at	7040	1.3	0.0223		203796_s_at	1636	1.3	0.03
FLJ22184	80164	putative uncharacterized protein FLJ22184	220584_at	7040	1.3	0.0056		220584_at	2203	1.24	0.0418
WDR1	9948	WD repeat domain 1	240282_at	7040	1.3	0.0377		240282_at	1636	1.3	0.0092
244696_at	NA		244696_at	7040	1.3	0.0015		244696_at	1636	1.3	0.0264
GTF2H4	2968	general transcription factor IIH, polypeptide 4, 52kDa	203577_at	7314	1.29	0.0002		203577_at	1480	1.32	0.035
213553_x_at	NA		213553_x_at	7314	1.29	0.0012		213553_x_at	1636	1.3	0.0356
PHF21B	112885	PHD finger protein 21B	1562309_s_at	7619	1.28	0.0054		1562309_s_at	2696	1.2	0.0202
AI809373	NA		236106_at	7619	1.28	0.0013		236106_at	1983	1.26	0.0419
TRAF4	9618	TNF receptor-associated factor 4	202871_at	7915	1.27	0.0336		202871_at	2203	1.24	0.0238
ETV6	2120	ets variant 6	225764_at	7915	1.27	0.0054		225764_at	1983	1.26	0.0245
CUX1	1523	cut-like homeobox 1	225935_at	7915	1.27	0.0034		225935_at	1728	1.29	0.0291
TBC1D26	353149	TBC1 domain family, member 26	1569751_at	8191	1.26	0.0051		1569751_at	2203	1.24	0.024
SLC30A10	55532	solute carrier family 30, member 10	220435_at	8191	1.26	0.0282		220435_at	2319	1.23	0.0104
JDP2	122953	Jun dimerization protein 2	226267_at	8191	1.26	0.006		226267_at	2203	1.24	0.0279
HCN4	10021	hyperpolarization activated cyclic nucleotide-gated potassium channel 4	230208_at	8191	1.26	0.0055		230208_at	2319	1.23	0.0444
LOC100505875	100505875	uncharacterized LOC100505875	230781_at	8191	1.26	0.0046		230781_at	1807	1.28	0.0036
Hs.619246	NA		242016_at	8191	1.26	0.0054		242016_at	2203	1.24	0.0374
1560814_a_at	NA		1560814_a_at	8512	1.25	0.0135		1560814_a_at	763	1.46	0.0085
AK022067	NA		214912_at	8512	1.25	0.0007		214912_at	2083	1.25	0.009
AL109703	NA		215180_at	8512	1.25	0.0057		215180_at	2203	1.24	0.0028
PTPRS	5802	protein tyrosine phosphatase, receptor type, S	226571_s_at	8512	1.25	0.0002		226571_s_at	2083	1.25	0.0097
MTMR3	8897	myotubularin related protein 3	226956_at	8512	1.25	0.0158		226956_at	2319	1.23	0.0289
NTN1	9423	netrin 1	227816_at	8849	1.24	0.0015		227816_at	2319	1.23	0.0482
LRRC56	115399	leucine rich repeat containing 56	232554_at	8849	1.24	0.0011		232554_at	2551	1.21	0.0492
AA085906	NA		236307_at	8849	1.24	0.0376		236307_at	1550	1.31	0.0226
BF508786	NA		237544_at	8849	1.24	0.0009		237544_at	2319	1.23	0.0433
Hs.624601	NA		240399_at	8849	1.24	0.0028		240399_at	996	1.4	0.0045
DMWD	1762		33768_at	8849	1.24	9.4e-05		33768_at	2551	1.21	0.0455
KIFC3	3801	kinesin family member C3	209661_at	9192	1.23	0.0006		209661_at	1728	1.29	0.0329
FZD2	2535	frizzled family receptor 2	210220_at	9192	1.23	0.0015		210220_at	1403	1.33	0.0159
MIDN	90007	midnolin	225954_s_at	9192	1.23	0.0279		225954_s_at	515	1.55	0.0008
AL832626	NA		1560332_at	9532	1.22	0.0006		1560332_at	2434	1.22	0.0494
AW197616	NA		230787_at	9532	1.22	0.0024		230787_at	1636	1.3	0.0182
ZNF618	114991	zinc finger protein 618	226592_at	9890	1.21	0.0102		226592_at	1636	1.3	0.0438
DSC2	1824	desmocollin 2	226817_at	9890	1.21	0.0053		226817_at	2434	1.22	0.0174
LOC729683	729683	uncharacterized LOC729683	236497_at	9890	1.21	0.0003		236497_at	2696	1.2	0.0333
TRIOBP	11078	TRIO and F-actin binding protein	243690_at	9890	1.21	0.008		243690_at	2434	1.22	0.0446
ZBTB2	57621	zinc finger and BTB domain containing 2	226284_at	10254	1.2	0.0345		226284_at	2319	1.23	0.0475
CNDP1	84735	carnosine dipeptidase 1 (metallopeptidase M20 family)	223699_at	1	-26.1	5.6e-12		223699_at	24	-2.48	0.0135
TMEM144	55314	transmembrane protein 144	228624_at	7	-17	2.7e-10		228624_at	55	-2.29	0.0028
ABCA8	10351	ATP-binding cassette, sub-family A (ABC1), member 8	204719_at	11	-14.5	1.4e-08		204719_at	35	-2.36	0.019
ANLN	54443	anillin, actin binding protein	222608_s_at	12	-13.8	2.4e-08		222608_s_at	40	-2.34	0.0467
EVI2A	2123	ecotropic viral integration site 2A	204774_at	16	-12.1	2.8e-08		204774_at	55	-2.29	0.0219
CAPN3	825	calpain 3, (p94)	210944_s_at	18	-10.8	3.3e-09		210944_s_at	327	-1.68	0.0481
TF	7018	transferrin	203400_s_at	22	-10	1.1e-05		203400_s_at	8	-2.78	0.015
ANLN	54443	anillin, actin binding protein	1552619_a_at	27	-9.5	7.7e-07		1552619_a_at	84	-2.08	0.0318
GLDN	342035	gliomedin	230360_at	29	-9.24	1.6e-06		230360_at	73	-2.15	0.0368
TF	7018	transferrin	214063_s_at	31	-9.12	5.9e-06		214063_s_at	32	-2.4	0.0182
CAPN3	825	calpain 3, (p94)	214475_x_at	34	-8.78	4.4e-07		214475_x_at	118	-1.97	0.0286
PPP1R14A	94274	protein phosphatase 1, regulatory (inhibitor) subunit 14A	227006_at	39	-8.36	5.1e-07		227006_at	228	-1.79	0.0254
ENPP2	5168	ectonucleotide pyrophosphatase/phosphodiesterase 2	210839_s_at	40	-8.26	2.7e-06		210839_s_at	12	-2.63	0.013
MOG	4340	myelin oligodendrocyte glycoprotein	1555807_a_at	47	-7.55	4.8e-06		1555807_a_at	50	-2.3	0.0086
C11orf9	745	chromosome 11 open reading frame 9	204073_s_at	51	-7.28	1.9e-07		204073_s_at	187	-1.85	0.0347
CARNS1	57571	carnosine synthase 1	228984_at	55	-7.05	5.7e-07		228984_at	311	-1.69	0.0237
MOG	4340	myelin oligodendrocyte glycoprotein	205989_s_at	56	-6.95	6.1e-06		205989_s_at	32	-2.4	0.0158
SPP1	6696	secreted phosphoprotein 1	209875_s_at	59	-6.63	9.2e-06		209875_s_at	10	-2.66	0.0199
PLEKHH1	57475	pleckstrin homology domain containing, family H (with MyTH4 domain) member 1	225726_s_at	64	-6.59	3.4e-08		225726_s_at	236	-1.78	0.0292
MOG	4340	myelin oligodendrocyte glycoprotein	214650_x_at	67	-6.43	7.8e-06		214650_x_at	19	-2.51	0.0163
TMEM144	55314	transmembrane protein 144	219750_at	69	-6.42	3.6e-05		219750_at	47	-2.31	0.0003
HSPA2	3306	heat shock 70kDa protein 2	211538_s_at	70	-6.36	2.7e-08		211538_s_at	267	-1.74	0.0358
230135_at	NA		230135_at	72	-6.33	2.6e-07		230135_at	21	-2.49	0.009
FOLH1	2346	folate hydrolase (prostate-specific membrane antigen) 1	215363_x_at	74	-6.3	1.5e-05		215363_x_at	138	-1.93	0.0216
PLEKHH1	57475	pleckstrin homology domain containing, family H (with MyTH4 domain) member 1	225727_at	74	-6.3	6.6e-07		225727_at	148	-1.91	0.0323
KLK6	5653	kallikrein-related peptidase 6	204733_at	80	-6.19	1.1e-05		204733_at	165	-1.87	0.0276
ENPP2	5168	ectonucleotide pyrophosphatase/phosphodiesterase 2	209392_at	84	-6.07	1.4e-06		209392_at	20	-2.5	0.0246
MOG	4340	myelin oligodendrocyte glycoprotein	211836_s_at	85	-6.05	1.7e-05		211836_s_at	37	-2.35	0.0084
UGT8	7368	UDP glycosyltransferase 8	228956_at	92	-5.76	0.0005		228956_at	11	-2.64	0.0248
FOLH1	2346	folate hydrolase (prostate-specific membrane antigen) 1	205860_x_at	107	-5.33	3.4e-05		205860_x_at	236	-1.78	0.0461
LAMP2	3920	lysosomal-associated membrane protein 2	203041_s_at	110	-5.27	9.8e-07		203041_s_at	236	-1.78	0.0179
CLDN11	5010	claudin 11	228335_at	110	-5.27	0.0011		228335_at	3	-2.99	0.0243
FA2H	79152	fatty acid 2-hydroxylase	219429_at	116	-5.12	5.6e-06		219429_at	106	-2.01	0.0181
MOBP	4336	myelin-associated oligodendrocyte basic protein	242765_at	123	-5.02	0.0015		242765_at	228	-1.79	0.0195
C21orf91	54149	chromosome 21 open reading frame 91	226109_at	134	-4.78	1.3e-06		226109_at	89	-2.07	0.0486
UGT8	7368	UDP glycosyltransferase 8	208358_s_at	142	-4.62	0.0004		208358_s_at	5	-2.89	0.0058
PLP1	5354	proteolipid protein 1	210198_s_at	149	-4.53	0.0003		210198_s_at	600	-1.51	0.0055
MAG	4099	myelin associated glycoprotein	216617_s_at	160	-4.3	0.0002		216617_s_at	93	-2.06	0.0112
CFL2	1073	cofilin 2 (muscle)	233496_s_at	166	-4.24	1.3e-07		233496_s_at	194	-1.83	0.0125
RNASE1	6035	ribonuclease, RNase A family, 1 (pancreatic)	201785_at	178	-4.07	1.3e-05		201785_at	576	-1.52	0.0144
CLDND1	56650	claudin domain containing 1	208925_at	188	-3.93	1.1e-07		208925_at	294	-1.71	0.0179
QDPR	5860	quinoid dihydropteridine reductase	209123_at	190	-3.87	4.7e-10		209123_at	726	-1.47	0.0109
SLC44A1	23446	solute carrier family 44 (choline transporter), member 1	228485_s_at	192	-3.86	8.2e-06		228485_s_at	178	-1.86	0.0391
ERBB3	2065	v-erb-b2 avian erythroblastic leukemia viral oncogene homolog 3	202454_s_at	198	-3.81	0.0001		202454_s_at	205	-1.82	0.0134
NCAM1	4684	neural cell adhesion molecule 1	217359_s_at	216	-3.63	2.1e-05		217359_s_at	113	-2	0.0052
ERBB3	2065	v-erb-b2 erythroblastic leukemia viral oncogene homolog 3 (avian)	226213_at	216	-3.63	5e-05		226213_at	385	-1.64	0.0461
ENDOD1	23052	endonuclease domain containing 1	212573_at	220	-3.61	1.3e-09		212573_at	950	-1.41	0.0346
CFL2	1073	cofilin 2 (muscle)	224663_s_at	220	-3.61	4.7e-09		224663_s_at	1480	-1.32	0.0261
FOLH1	2346	folate hydrolase (prostate-specific membrane antigen) 1	217487_x_at	227	-3.58	0.0003		217487_x_at	117	-1.98	0.0059
CLDND1	56650	claudin domain containing 1	1554149_at	234	-3.5	2.6e-07		1554149_at	1151	-1.37	0.0402
MTUS1	57509	microtubule associated tumor suppressor 1	212093_s_at	242	-3.48	1.7e-06		212093_s_at	283	-1.72	0.001
IFIT1	3434	interferon-induced protein with tetratricopeptide repeats 1	203153_at	260	-3.36	0.0003		203153_at	797	-1.45	0.0379
PXK	54899	PX domain containing serine/threonine kinase	1552275_s_at	290	-3.21	3.2e-06		1552275_s_at	258	-1.75	0.0291
214064_at	NA		214064_at	300	-3.16	0.0001		214064_at	1348	-1.34	0.0409
218094_s_at	NA		218094_s_at	314	-3.09	8.7e-06		218094_s_at	482	-1.57	0.0231
214586_at	NA		214586_at	318	-3.06	0.0002		214586_at	267	-1.74	0.0434
MBP	4155	myelin basic protein	210136_at	325	-3.03	1.8e-05		210136_at	311	-1.69	0.0121
GPR37	2861	G protein-coupled receptor 37 (endothelin receptor type B-like)	209631_s_at	328	-3.02	2.8e-05		209631_s_at	106	-2.01	0.033
MBNL2	10150	muscleblind-like splicing regulator 2	205018_s_at	345	-2.97	3.1e-07		205018_s_at	61	-2.26	0.0266
MTUS1	57509	microtubule associated tumor suppressor 1	212096_s_at	348	-2.95	6.1e-07		212096_s_at	870	-1.43	0.0197
MTUS1	57509	microtubule associated tumor suppressor 1	212095_s_at	379	-2.89	1.1e-06		212095_s_at	1403	-1.33	0.0251
NCAM1	4684	neural cell adhesion molecule 1	214952_at	392	-2.87	5e-05		214952_at	631	-1.5	0.0156
ELOVL1	64834	ELOVL fatty acid elongase 1	218028_at	397	-2.85	0.0005		218028_at	553	-1.53	0.0343
NINJ2	4815	ninjurin 2	219594_at	397	-2.85	0.0004		219594_at	205	-1.82	0.0203
GAB1	2549	GRB2-associated binding protein 1	225998_at	417	-2.8	2.8e-05		225998_at	576	-1.52	0.0108
ZNF536	9745	zinc finger protein 536	206403_at	431	-2.78	0.0002		206403_at	194	-1.83	0.0199
GAB1	2549	GRB2-associated binding protein 1	226002_at	451	-2.75	1.2e-05		226002_at	668	-1.49	0.02
CA2	760	carbonic anhydrase II	209301_at	455	-2.74	4.2e-05		209301_at	311	-1.69	0.0179
NECAB1	64168	N-terminal EF-hand calcium binding protein 1	233305_at	471	-2.71	1e-05		233305_at	44	-2.33	0.0339
PCSK6	5046	proprotein convertase subtilisin/kexin type 6	207414_s_at	477	-2.7	0.0006		207414_s_at	267	-1.74	0.021
PIP4K2A	5305	phosphatidylinositol-5-phosphate 4-kinase, type II, alpha	229713_at	477	-2.7	1.6e-05		229713_at	158	-1.88	0.006
MBP	4155	myelin basic protein	1554544_a_at	490	-2.68	7.3e-05		1554544_a_at	246	-1.77	0.0047
PPP3CB	5532	protein phosphatase 3, catalytic subunit, beta isozyme	209817_at	503	-2.66	1.8e-08		209817_at	600	-1.51	0.0189
PRUNE2	158471	prune homolog 2 (Drosophila)	212806_at	503	-2.66	2.3e-05		212806_at	9	-2.73	0.0183
PXK	54899	PX domain containing serine/threonine kinase	1552274_at	509	-2.65	4.5e-05		1552274_at	1050	-1.39	0.0425
MAP7	9053	microtubule-associated protein 7	215471_s_at	515	-2.64	8.2e-06		215471_s_at	996	-1.4	0.0293
CNP	1267	2',3'-cyclic nucleotide 3' phosphodiesterase	208912_s_at	538	-2.6	4.1e-05		208912_s_at	1100	-1.38	0.0275
BF940997	NA		239857_at	557	-2.57	1.7e-06		239857_at	98	-2.04	0.0261
MAP7	9053	microtubule-associated protein 7	202889_x_at	569	-2.55	8e-06		202889_x_at	763	-1.46	0.0232
CBR1	873	carbonyl reductase 1	209213_at	594	-2.52	1e-06		209213_at	916	-1.42	0.0119
SLC44A1	23446	solute carrier family 44, member 1	227620_at	621	-2.48	3e-05		227620_at	302	-1.7	0.0153
PAK1	5058	p21 protein (Cdc42/Rac)-activated kinase 1	209615_s_at	666	-2.42	6.4e-05		209615_s_at	17	-2.54	0.0476
TRIM59	286827	tripartite motif containing 59	235476_at	666	-2.42	0.004		235476_at	78	-2.14	0.0147
CNKSR3	154043	CNKSR family member 3	227481_at	733	-2.36	0.0003		227481_at	534	-1.54	0.0293
ENPP4	22875	ectonucleotide pyrophosphatase/phosphodiesterase 4 (putative)	204160_s_at	760	-2.33	7.3e-07		204160_s_at	213	-1.81	0.0464
MBNL2	10150	muscleblind-like splicing regulator 2	205017_s_at	766	-2.32	1e-05		205017_s_at	129	-1.95	0.0085
TMEM165	55858	transmembrane protein 165	226825_s_at	805	-2.29	5.4e-05		226825_s_at	158	-1.88	0.0294
CLIC4	25932	chloride intracellular channel 4	201559_s_at	819	-2.28	0.0017		201559_s_at	327	-1.68	0.0134
PPP3R1	5534	protein phosphatase 3, regulatory subunit B, alpha	204507_s_at	835	-2.27	0.0196		204507_s_at	165	-1.87	0.0332
LOC729680	729680	uncharacterized LOC729680	228977_at	835	-2.27	2e-10		228977_at	1636	-1.3	0.0179
RGS4	5999	regulator of G-protein signaling 4	204338_s_at	854	-2.26	0.0077		204338_s_at	4	-2.98	0.0474
SCN1A	6323	sodium channel, voltage-gated, type I, alpha subunit	1555246_a_at	864	-2.25	1.6e-06		1555246_a_at	870	-1.43	0.0375
CCDC25	55246	coiled-coil domain containing 25	222525_s_at	864	-2.25	1.9e-10		222525_s_at	2203	-1.24	0.0305
CFL2	1073	cofilin 2 (muscle)	224352_s_at	864	-2.25	1.4e-06		224352_s_at	482	-1.57	0.0269
MAN2A1	4124	mannosidase, alpha, class 2A, member 1	235103_at	864	-2.25	3.5e-05		235103_at	178	-1.86	0.0204
ETS2	2114	v-ets erythroblastosis virus E26 oncogene homolog 2 (avian)	201329_s_at	876	-2.24	1e-06		201329_s_at	1550	-1.31	0.0473
MAP6D1	79929	MAP6 domain containing 1	221713_s_at	898	-2.22	1.8e-06		221713_s_at	1807	-1.28	0.0354
ABTB1	80325	ankyrin repeat and BTB (POZ) domain containing 1	229164_s_at	916	-2.21	4.8e-08		229164_s_at	2551	-1.21	0.045
EDIL3	10085	EGF-like repeats and discoidin I-like domains 3	207379_at	959	-2.18	0.001		207379_at	345	-1.67	0.0054
VAMP3	9341	vesicle-associated membrane protein 3	201337_s_at	1063	-2.11	0.0008		201337_s_at	697	-1.48	0.0088
EDIL3	10085	EGF-like repeats and discoidin I-like domains 3	1558643_s_at	1171	-2.06	0.0034		1558643_s_at	385	-1.64	0.0126
PLD1	5337	phospholipase D1, phosphatidylcholine-specific	226636_at	1171	-2.06	0.0004		226636_at	1636	-1.3	0.0446
VAMP3	9341	vesicle-associated membrane protein 3	211749_s_at	1207	-2.04	0.0001		211749_s_at	1403	-1.33	0.0147
ABCA2	20	ATP-binding cassette, sub-family A (ABC1), member 2	210100_s_at	1243	-2.02	0.0005		210100_s_at	576	-1.52	0.0078
PREPL	9581	prolyl endopeptidase-like	212216_at	1243	-2.02	0.0004		212216_at	13	-2.62	0.0372
OXR1	55074	oxidation resistance 1	223879_s_at	1243	-2.02	9.7e-05		223879_s_at	50	-2.3	0.0477
CREBRF	153222	CREB3 regulatory factor	238476_at	1243	-2.02	3.2e-09		238476_at	916	-1.42	0.0413
HBS1L	10767	HBS1-like translational GTPase	209316_s_at	1285	-2	6.6e-06		209316_s_at	600	-1.51	0.0421
MBNL1	4154	muscleblind-like splicing regulator 1	201151_s_at	1306	-1.99	0.0001		201151_s_at	165	-1.87	0.0379
RNF13	11342	ring finger protein 13	201779_s_at	1306	-1.99	2.4e-05		201779_s_at	1348	-1.34	0.0196
CAST	831	calpastatin	208908_s_at	1306	-1.99	5.2e-07		208908_s_at	2551	-1.21	0.045
DLG1	1739	discs, large homolog 1 (Drosophila)	217208_s_at	1323	-1.98	0.0016		217208_s_at	246	-1.77	0.0021
SFT2D1	113402	SFT2 domain containing 1	225850_at	1323	-1.98	1.9e-06		225850_at	1100	-1.38	0.0294
FRYL	285527	FRY-like	1554260_a_at	1353	-1.97	2.8e-05		1554260_a_at	1100	-1.38	0.0399
N4BP2L1	90634	NEDD4 binding protein 2-like 1	213375_s_at	1353	-1.97	8.8e-09		213375_s_at	763	-1.46	0.0338
PDE1A	5136	phosphodiesterase 1A, calmodulin-dependent	1558680_s_at	1376	-1.96	0.0001		1558680_s_at	40	-2.34	0.0322
REPS2	9185	RALBP1 associated Eps domain containing 2	242571_at	1433	-1.94	5.8e-05		242571_at	118	-1.97	0.0437
LOC100507534	100507534	uncharacterized LOC100507534	1561055_at	1483	-1.92	8e-05		1561055_at	797	-1.45	0.0413
C18orf1	753	ow density lipoprotein receptor class A domain containing 4	209574_s_at	1483	-1.92	0.0038		209574_s_at	356	-1.66	0.0254
RICTOR	253260	RPTOR independent companion of MTOR, complex 2	226310_at	1483	-1.92	4.1e-07		226310_at	1550	-1.31	0.0325
PDE1A	5136	phosphodiesterase 1A, calmodulin-dependent	233547_x_at	1483	-1.92	0.0002		233547_x_at	37	-2.35	0.0356
SYNJ1	8867	synaptojanin 1	207594_s_at	1508	-1.91	0.0067		207594_s_at	2	-3.06	0.0244
RPA1	6117	replication protein A1, 70kDa	201529_s_at	1540	-1.9	9.2e-10		201529_s_at	996	-1.4	0.0406
SNX1	6642	sorting nexin 1	214531_s_at	1540	-1.9	5.8e-05		214531_s_at	1550	-1.31	0.0185
RPA1	6117	replication protein A1, 70kDa	201528_at	1566	-1.89	5.4e-08		201528_at	1550	-1.31	0.045
SORT1	6272	sortilin 1	212797_at	1566	-1.89	0.005		212797_at	126	-1.96	0.0051
KCNQ5	56479	potassium voltage-gated channel, KQT-like subfamily, member 5	223891_at	1566	-1.89	0.0001		223891_at	258	-1.75	0.0102
QKI	9444	QKI, KH domain containing, RNA binding	1555154_a_at	1592	-1.88	0.0017		1555154_a_at	1636	-1.3	0.0258
DCUN1D4	23142	DCN1, defective in cullin neddylation 1, domain containing 4	212851_at	1592	-1.88	1.7e-05		212851_at	158	-1.88	0.0199
BF111326	NA		231513_at	1592	-1.88	0.0164		231513_at	194	-1.83	0.0178
PARM1	25849	prostate androgen-regulated mucin-like protein 1	204687_at	1627	-1.87	0.0003		204687_at	2434	-1.22	0.0403
GLS	2744	glutaminase	203158_s_at	1694	-1.85	0.0026		203158_s_at	158	-1.88	0.0307
SPOCK3	50859	sparc/osteonectin, cwcv and kazal-like domains proteoglycan (testican) 3	206433_s_at	1694	-1.85	0.005		206433_s_at	158	-1.88	0.0128
PLS3	5358	plastin 3	201215_at	1761	-1.83	1.4e-10		201215_at	1550	-1.31	0.0301
PEX19	5824	peroxisomal biogenesis factor 19	201706_s_at	1761	-1.83	5.2e-06		201706_s_at	1550	-1.31	0.0137
NR3C1	2908	nuclear receptor subfamily 3, group C, member 1 (glucocorticoid receptor)	201866_s_at	1761	-1.83	5.9e-07		201866_s_at	450	-1.59	0.0091
PFKFB2	5208	6-phosphofructo-2-kinase/fructose-2,6-biphosphatase 2	209992_at	1761	-1.83	8e-07		209992_at	1100	-1.38	0.0455
ZNF226	7769	zinc finger protein 226	219603_s_at	1761	-1.83	7.6e-05		219603_s_at	1100	-1.38	0.013
IGIP	492311	IgA-inducing protein	241874_at	1761	-1.83	6.2e-05		241874_at	302	-1.7	0.0211
TPPP	11076	tubulin polymerization promoting protein	206179_s_at	1795	-1.82	7.8e-06		206179_s_at	996	-1.4	0.0407
SORT1	6272	sortilin 1	212807_s_at	1841	-1.81	0.0003		212807_s_at	1100	-1.38	0.0245
ATP6V1C1	528	ATPase, H+ transporting, lysosomal 42kDa, V1 subunit C1	202873_at	1875	-1.8	0.0075		202873_at	64	-2.25	0.0178
ST8SIA1	6489	ST8 alpha-N-acetyl-neuraminide alpha-2,8-sialyltransferase 1	210073_at	1875	-1.8	6.5e-07		210073_at	406	-1.62	0.035
MFSD6	54842	major facilitator superfamily domain containing 6	219858_s_at	1875	-1.8	0.0006		219858_s_at	95	-2.05	0.0388
JAM3	83700	junctional adhesion molecule 3	231721_at	1914	-1.79	0.0237		231721_at	228	-1.79	0.0124
PDE1C	5137	phosphodiesterase 1C, calmodulin-dependent 70kDa	236344_at	1914	-1.79	0.002		236344_at	1151	-1.37	0.0207
MPDZ	8777	multiple PDZ domain protein	213306_at	1946	-1.78	6.3e-08		213306_at	1348	-1.34	0.0309
THEMIS	387357	thymocyte selection associated	1558971_at	1985	-1.77	0.0004		1558971_at	93	-2.06	0.0356
GAB1	2549	GRB2-associated binding protein 1	207112_s_at	1985	-1.77	0.0029		207112_s_at	834	-1.44	0.0031
LAPTM4B	55353	lysosomal protein transmembrane 4 beta	1554679_a_at	2019	-1.76	0.0002		1554679_a_at	152	-1.9	0.028
LANCL1	10314	LanC lantibiotic synthetase component C-like 1 (bacterial)	202019_s_at	2019	-1.76	0.0092		202019_s_at	142	-1.92	0.0123
TJP1	7082	tight junction protein 1	214168_s_at	2019	-1.76	0.0005		214168_s_at	1728	-1.29	0.0136
FAM108B1	51104	abhydrolase domain containing 17B	220285_at	2019	-1.76	0.0058		220285_at	327	-1.68	0.0315
236324_at	NA		236324_at	2019	-1.76	0.0126		236324_at	1282	-1.35	0.0189
CASQ1	844	calsequestrin 1 (fast-twitch, skeletal muscle)	219645_at	2060	-1.75	2.6e-05		219645_at	1807	-1.28	0.0423
SYNJ2	8871	synaptojanin 2	1555009_a_at	2108	-1.74	6.6e-05		1555009_a_at	1282	-1.35	0.0151
BCL2L2	599	BCL2-like 2	1555140_a_at	2108	-1.74	4.3e-05		1555140_a_at	576	-1.52	0.0458
SUPT7L	9913	suppressor of Ty 7 (S. cerevisiae)-like	201836_s_at	2108	-1.74	2.3e-09		201836_s_at	631	-1.5	0.0257
ARL8B	55207	ADP-ribosylation factor-like 8B	222442_s_at	2108	-1.74	0.0008		222442_s_at	129	-1.95	0.0298
CREBL2	1389	cAMP responsive element binding protein-like 2	201988_s_at	2144	-1.73	0.0006		201988_s_at	870	-1.43	0.0282
ACSL1	2180	acyl-CoA synthetase long-chain family member 1	207275_s_at	2144	-1.73	0.0018		207275_s_at	406	-1.62	0.0158
PSEN1	5663	presenilin 1	207782_s_at	2144	-1.73	0.0072		207782_s_at	178	-1.86	0.0124
NIPAL3	57185	NIPA-like domain containing 3	214579_at	2144	-1.73	0.0003		214579_at	668	-1.49	0.0294
DNAJC21	134218	DnaJ (Hsp40) homolog, subfamily C, member 21	238337_s_at	2144	-1.73	2.5e-06		238337_s_at	1151	-1.37	0.0301
FGFR1OP2	26127	FGFR1 oncogene partner 2	1556283_s_at	2184	-1.72	0.0006		1556283_s_at	1221	-1.36	0.0319
PTK2	5747	PTK2 protein tyrosine kinase 2	207821_s_at	2184	-1.72	5.5e-06		207821_s_at	697	-1.48	0.0257
1557961_s_at	NA		1557961_s_at	2232	-1.71	2.1e-05		1557961_s_at	104	-2.02	0.004
NMRK1	54981	nicotinamide riboside kinase 1	219147_s_at	2232	-1.71	0.0006		219147_s_at	600	-1.51	0.032
TSEN15	116461	tRNA splicing endonuclease 15 homolog (S. cerevisiae)	230257_s_at	2232	-1.71	2.7e-06		230257_s_at	697	-1.48	0.0427
KLHDC1	122773	kelch domain containing 1	1552733_at	2338	-1.69	3.1e-06		1552733_at	668	-1.49	0.0088
CAB39	51719	calcium binding protein 39	224311_s_at	2338	-1.69	0.0013		224311_s_at	78	-2.14	0.0351
TRIM23	373	tripartite motif containing 23	210995_s_at	2385	-1.68	0.0105		210995_s_at	40	-2.34	0.0244
ENSA	2029	endosulfine alpha	221487_s_at	2385	-1.68	0.0006		221487_s_at	576	-1.52	0.0433
LIPA	3988	lipase A, lysosomal acid, cholesterol esterase	201847_at	2441	-1.67	0.0007		201847_at	345	-1.67	0.0084
SIK3	23387	SIK family kinase 3	204157_s_at	2441	-1.67	0.0001		204157_s_at	283	-1.72	0.0272
CA14	23632	carbonic anhydrase XIV	219464_at	2441	-1.67	0.0146		219464_at	1403	-1.33	0.0222
JAM3	83700	junctional adhesion molecule 3	231720_s_at	2441	-1.67	0.024		231720_s_at	631	-1.5	0.0341
1555247_a_at	NA		1555247_a_at	2501	-1.66	0.0005		1555247_a_at	668	-1.49	0.0135
GATAD1	57798	GATA zinc finger domain containing 1	208503_s_at	2501	-1.66	0.0004		208503_s_at	1151	-1.37	0.0062
CNTNAP4	85445	contactin associated protein-like 4	1553442_a_at	2558	-1.65	0.0312		1553442_a_at	283	-1.72	0.0081
SLC12A2	6558	solute carrier family 12 (sodium/potassium/chloride transporters), member 2	204404_at	2558	-1.65	0.0009		204404_at	950	-1.41	0.0036
BCAP29	55973	B-cell receptor-associated protein 29	205084_at	2558	-1.65	1.4e-05		205084_at	228	-1.79	0.0183
TRIM23	373	tripartite motif containing 23	210994_x_at	2558	-1.65	0.0066		210994_x_at	59	-2.27	0.0465
NXPE3	91775	neurexophilin and PC-esterase domain family, member 3	217540_at	2558	-1.65	8.3e-05		217540_at	482	-1.57	0.0116
EDIL3	10085	EGF-like repeats and discoidin I-like domains 3	225275_at	2558	-1.65	0.0002		225275_at	600	-1.51	0.0096
CDC42SE2	56990	CDC42 small effector 2	1552612_at	2622	-1.64	0.0095		1552612_at	71	-2.18	0.0498
SCARB2	950	scavenger receptor class B, member 2	201647_s_at	2622	-1.64	0.0044		201647_s_at	40	-2.34	0.0077
PAPD4	167153	PAP associated domain containing 4	225761_at	2622	-1.64	7.8e-08		225761_at	1151	-1.37	0.0433
AW272333	NA		227600_at	2622	-1.64	3.9e-05		227600_at	553	-1.53	0.0311
PPM1A	5494	protein phosphatase, Mg2+/Mn2+ dependent, 1A	235344_at	2622	-1.64	0.0009		235344_at	356	-1.66	0.039
MBNL1	4154	muscleblind-like splicing regulator 1	1555594_a_at	2672	-1.63	0.0002		1555594_a_at	553	-1.53	0.0341
TCEAL3	85012	transcription elongation factor A (SII)-like 3	227279_at	2672	-1.63	1.8e-08		227279_at	2434	-1.22	0.0426
UGP2	7360	UDP-glucose pyrophosphorylase 2	205480_s_at	2765	-1.62	5.8e-07		205480_s_at	996	-1.4	0.0396
RNH1	6050	ribonuclease/angiogenin inhibitor 1	206050_s_at	2765	-1.62	6.9e-05		206050_s_at	1550	-1.31	0.0055
KGFLP2	654466	keratinocyte growth factor-like protein 2	231031_at	2765	-1.62	0.0207		231031_at	1550	-1.31	0.0499
IRF3	3661	interferon regulatory factor 3	202621_at	2836	-1.61	1.1e-07		202621_at	1807	-1.28	0.009
SPTLC2	9517	serine palmitoyltransferase, long chain base subunit 2	203128_at	2921	-1.6	0.0012		203128_at	1888	-1.27	0.0401
LMBR1	64327	limb region 1 homolog (mouse)	224410_s_at	2921	-1.6	0.0049		224410_s_at	258	-1.75	0.0286
LOC100507364	100507364	uncharacterized LOC100507364	230887_at	2921	-1.6	0.0001		230887_at	1282	-1.35	0.0103
CNTNAP4	85445	contactin associated protein-like 4	1554377_a_at	2974	-1.59	0.0153		1554377_a_at	668	-1.49	0.0058
C10orf90	118611	chromosome 10 open reading frame 90	1556200_a_at	2974	-1.59	0.0045		1556200_a_at	1100	-1.38	0.0151
FRYL	285527	FRY-like	1563687_a_at	2974	-1.59	0.0134		1563687_a_at	870	-1.43	0.0346
RDX	5962	radixin	212398_at	2974	-1.59	0.0116		212398_at	950	-1.41	0.0325
FIS1	51024	fission 1 (mitochondrial outer membrane) homolog (S. cerevisiae)	218034_at	2974	-1.59	8.5e-07		218034_at	1728	-1.29	0.0465
PAIP2	51247	poly(A) binding protein interacting protein 2	222983_s_at	2974	-1.59	2.6e-06		222983_s_at	450	-1.59	0.0484
STS	412	steroid sulfatase (microsomal), isozyme S	203768_s_at	3042	-1.58	0.0011		203768_s_at	1807	-1.28	0.0293
TPGS2	25941	tubulin polyglutamylase complex subunit 2	212055_at	3042	-1.58	2.7e-08		212055_at	1151	-1.37	0.0084
TOR1AIP1	26092	torsin A interacting protein 1	212409_s_at	3042	-1.58	0.0002		212409_s_at	1888	-1.27	0.0154
C1orf43	25912	chromosome 1 open reading frame 43	1555226_s_at	3103	-1.57	3.6e-05		1555226_s_at	534	-1.54	0.0415
PPM1A	5494	protein phosphatase, Mg2+/Mn2+ dependent, 1A	203966_s_at	3103	-1.57	3.3e-06		203966_s_at	1983	-1.26	0.0407
DAZAP2	9802	DAZ associated protein 2	212595_s_at	3103	-1.57	0.0001		212595_s_at	996	-1.4	0.0131
TBC1D12	23232	TBC1 domain family, member 12	221858_at	3103	-1.57	0.0162		221858_at	515	-1.55	0.0117
DAZAP2	9802	DAZ associated protein 2	200794_x_at	3176	-1.56	1.1e-06		200794_x_at	2551	-1.21	0.0045
SMARCA5	8467	SWI/SNF related, matrix associated, actin dependent regulator of chromatin, subfamily a, member 5	202303_x_at	3176	-1.56	5.8e-06		202303_x_at	1728	-1.29	0.0336
UBE4B	10277	ubiquitination factor E4B	202316_x_at	3176	-1.56	5.3e-05		202316_x_at	187	-1.85	0.0431
VPS4B	9525	vacuolar protein sorting 4 homolog B (S. cerevisiae)	218171_at	3176	-1.56	6.1e-08		218171_at	950	-1.41	0.0207
MRPL48	51642	mitochondrial ribosomal protein L48	218281_at	3176	-1.56	3.6e-06		218281_at	1100	-1.38	0.0219
ERMP1	79956	endoplasmic reticulum metallopeptidase 1	218342_s_at	3176	-1.56	0.0008		218342_s_at	1636	-1.3	0.0266
CLIC4	25932	chloride intracellular channel 4	221881_s_at	3176	-1.56	0.0312		221881_s_at	1888	-1.27	0.0054
SNURF	8926	SNRPN upstream reading frame	206042_x_at	3263	-1.55	0.0004		206042_x_at	106	-2.01	0.0361
SPOCK3	50859	sparc/osteonectin, cwcv and kazal-like domains proteoglycan (testican) 3	206434_at	3263	-1.55	0.0073		206434_at	155	-1.89	0.0032
MCAM	4162	melanoma cell adhesion molecule	210869_s_at	3263	-1.55	0.007		210869_s_at	1050	-1.39	0.0368
TGOLN2	10618	trans-golgi network protein 2	212040_at	3263	-1.55	9.4e-05		212040_at	450	-1.59	0.0319
ATG2B	55102	autophagy related 2B	222840_at	3263	-1.55	3.2e-05		222840_at	726	-1.47	0.0247
MAPK10	5602	mitogen-activated protein kinase 10	237413_at	3263	-1.55	0.0006		237413_at	1403	-1.33	0.0492
PDCD4	27250	programmed cell death 4 (neoplastic transformation inhibitor)	202731_at	3355	-1.54	0.0007		202731_at	668	-1.49	0.0346
ANAPC5	51433	anaphase promoting complex subunit 5	208721_s_at	3355	-1.54	0.0032		208721_s_at	515	-1.55	0.0446
SYN2	6854	synapsin II	210315_at	3355	-1.54	0.024		210315_at	67	-2.21	0.0443
CDC73	79577	cell division cycle 73, Paf1/RNA polymerase II complex component, homolog (S. cerevisiae)	235196_at	3355	-1.54	3.2e-06		235196_at	797	-1.45	0.0068
RMND1	55005	required for meiotic nuclear division 1 homolog (S. cerevisiae)	1555201_a_at	3439	-1.53	0.0001		1555201_a_at	1151	-1.37	0.0249
LAMP1	3916	lysosomal-associated membrane protein 1	201551_s_at	3439	-1.53	0.0075		201551_s_at	302	-1.7	0.0133
LAPTM4B	55353	lysosomal protein transmembrane 4 beta	208767_s_at	3439	-1.53	6.9e-05		208767_s_at	534	-1.54	0.0205
ZDHHC9	51114	zinc finger, DHHC-type containing 9	222451_s_at	3439	-1.53	0.0192		222451_s_at	726	-1.47	0.0184
ZMAT3	64393	zinc finger, matrin-type 3	227221_at	3439	-1.53	0.0005		227221_at	1403	-1.33	0.0075
ANP32E	81611	acidic (leucine-rich) nuclear phosphoprotein 32 family, member E	229128_s_at	3439	-1.53	0.0023		229128_s_at	356	-1.66	0.0368
FBXO7	25793	F-box protein 7	1554423_a_at	3551	-1.52	0.002		1554423_a_at	870	-1.43	0.0096
SCARB2	950	scavenger receptor class B, member 2	201646_at	3551	-1.52	0.0011		201646_at	194	-1.83	0.0077
PICALM	8301	phosphatidylinositol binding clathrin assembly protein	215236_s_at	3551	-1.52	0.0019		215236_s_at	205	-1.82	0.014
KCNIP4	80333	Kv channel interacting protein 4	224530_s_at	3551	-1.52	0.0086		224530_s_at	372	-1.65	0.0391
TMEM30A	55754	transmembrane protein 30A	232591_s_at	3551	-1.52	0.0314		232591_s_at	28	-2.46	0.0187
NBR1	4077	neighbor of BRCA1 gene 1	201383_s_at	3647	-1.51	0.0004		201383_s_at	450	-1.59	0.0112
MCF2	4168	MCF.2 cell line derived transforming sequence	1555313_a_at	3740	-1.5	0.0002		1555313_a_at	422	-1.61	0.0406
243619_at	NA		243619_at	3740	-1.5	3.9e-06		243619_at	1100	-1.38	0.015
STX16	8675	syntaxin 16	1558249_s_at	3832	-1.49	0.0004		1558249_s_at	916	-1.42	0.0268
TMED2	10959	transmembrane emp24 domain trafficking protein 2	204427_s_at	3832	-1.49	0.0036		204427_s_at	345	-1.67	0.0446
MAPK10	5602	mitogen-activated protein kinase 10	204813_at	3832	-1.49	3.7e-05		204813_at	996	-1.4	0.048
RGPD5	84220	RANBP2-like and GRIP domain containing 5	210676_x_at	3832	-1.49	0.0009		210676_x_at	278	-1.73	0.0497
LIMCH1	22998	LIM and calponin homology domains 1	212325_at	3832	-1.49	0.0002		212325_at	797	-1.45	0.0354
DCUN1D4	23142	DCN1, defective in cullin neddylation 1, domain containing 4 (S. cerevisiae)	212853_at	3832	-1.49	0.0009		212853_at	450	-1.59	0.0055
ZFAND1	79752	zinc finger, AN1-type domain 1	218919_at	3832	-1.49	0.0023		218919_at	422	-1.61	0.0208
WAC	51322	WW domain containing adaptor with coiled-coil	219679_s_at	3832	-1.49	7.4e-05		219679_s_at	372	-1.65	0.0169
SLC44A1	23446	solute carrier family 44 (choline transporter), member 1	224596_at	3832	-1.49	0.01		224596_at	1151	-1.37	0.0135
IPO11	51194	importin 11	234304_s_at	3832	-1.49	2e-05		234304_s_at	631	-1.5	0.029
CTNNA1	1495	catenin (cadherin-associated protein), alpha 1, 102kDa	200765_x_at	3958	-1.48	0.0005		200765_x_at	1888	-1.27	0.0151
GCLC	2729	glutamate-cysteine ligase, catalytic subunit	202923_s_at	3958	-1.48	0.0044		202923_s_at	1050	-1.39	0.0167
TMED2	10959	transmembrane emp24 domain trafficking protein 2	204426_at	3958	-1.48	0.0072		204426_at	267	-1.74	0.031
EIF5	1983	eukaryotic translation initiation factor 5	208290_s_at	3958	-1.48	0.0086		208290_s_at	372	-1.65	0.0489
FNTA	2339	farnesyltransferase, CAAX box, alpha	209471_s_at	3958	-1.48	0.0007		209471_s_at	1100	-1.38	0.0199
NAB1	4664	NGFI-A binding protein 1 (EGR1 binding protein 1)	211139_s_at	3958	-1.48	0.0009		211139_s_at	916	-1.42	0.0146
RMND1	55005	required for meiotic nuclear division 1 homolog (S. cerevisiae)	220329_s_at	3958	-1.48	3.6e-05		220329_s_at	515	-1.55	0.0388
SPOCK3	50859	sparc/osteonectin, cwcv and kazal-like domains proteoglycan (testican) 3	235342_at	3958	-1.48	0.0011		235342_at	142	-1.92	0.0383
1569353_at	NA		1569353_at	4064	-1.47	0.0135		1569353_at	499	-1.56	0.0142
MDH1	4190	alate dehydrogenase 1, NAD (soluble)	200978_at	4064	-1.47	0.0002		200978_at	697	-1.48	0.0489
SNRPN	6638	small nuclear ribonucleoprotein polypeptide N	201522_x_at	4064	-1.47	6.4e-07		201522_x_at	870	-1.43	0.0468
ORC2	4999	origin recognition complex, subunit 2	204853_at	4064	-1.47	0.0003		204853_at	515	-1.55	0.023
SLC3A1	6519	solute carrier family 3 (cystine, dibasic and neutral amino acid transporters, activator of cystine, dibasic and neutral amino acid transport), member 1	205799_s_at	4064	-1.47	0.0002		205799_s_at	834	-1.44	0.0044
PAR5	8123	Prader-Willi/Angelman syndrome-5	214834_at	4064	-1.47	0.0104		214834_at	73	-2.15	0.0092
MPP5	64398	membrane protein, palmitoylated 5 (MAGUK p55 subfamily member 5)	219321_at	4064	-1.47	0.0052		219321_at	576	-1.52	0.0049
LOC100507599	100507599	uncharacterized LOC100507599	225193_at	4064	-1.47	0.0005		225193_at	1050	-1.39	0.033
SOD1	6647	superoxide dismutase 1, soluble	200642_at	4173	-1.46	1e-06		200642_at	1550	-1.31	0.0377
SCARB2	950	scavenger receptor class B, member 2	224983_at	4173	-1.46	1.8e-05		224983_at	1888	-1.27	0.0274
CREBRF	153222	CREB3 regulatory factor	1554229_at	4322	-1.45	1.6e-08		1554229_at	1403	-1.33	0.0168
ZNF655	79027	zinc finger protein 655	1554726_at	4322	-1.45	0.0008		1554726_at	2319	-1.23	0.0206
GOLGB1	2804	golgin B1	201057_s_at	4322	-1.45	2.1e-05		201057_s_at	1807	-1.28	0.0332
TMX2	51075	thioredoxin-related transmembrane protein 2	201175_at	4322	-1.45	2.8e-05		201175_at	1728	-1.29	0.0199
SFRP1	6422	secreted frizzled-related protein 1	202037_s_at	4322	-1.45	0.0048		202037_s_at	1221	-1.36	0.0423
ST13	6767	suppression of tumorigenicity 13 (colon carcinoma) (Hsp70 interacting protein)	208666_s_at	4322	-1.45	4.5e-06		208666_s_at	1282	-1.35	0.0251
GIN1	54826	gypsy retrotransposon integrase 1	219467_at	4322	-1.45	2.8e-05		219467_at	1282	-1.35	0.0124
ABHD6	57406	abhydrolase domain containing 6	221679_s_at	4322	-1.45	0.0187		221679_s_at	394	-1.63	0.0312
PIGP	51227	phosphatidylinositol glycan anchor biosynthesis, class P	221689_s_at	4322	-1.45	0.0009		221689_s_at	1480	-1.32	0.0255
IPO11	51194	importin 11	222659_at	4322	-1.45	5e-05		222659_at	2083	-1.25	0.0372
EMC4	51234	ER membrane protein complex subunit 4	223043_at	4322	-1.45	1.6e-05		223043_at	422	-1.61	0.0452
TRIP11	9321	thyroid hormone receptor interactor 11	236160_at	4322	-1.45	0.0015		236160_at	2434	-1.22	0.046
GOLGA7	51125	golgin A7	1554167_a_at	4461	-1.44	0.0016		1554167_a_at	763	-1.46	0.0281
MAP2K4	6416	mitogen-activated protein kinase kinase 4	203265_s_at	4461	-1.44	0.0212		203265_s_at	18	-2.53	0.0447
B4GALT6	9331	UDP-Gal:betaGlcNAc beta 1,4- galactosyltransferase, polypeptide 6	206232_s_at	4461	-1.44	0.0277		206232_s_at	406	-1.62	0.0409
DPY19L4	286148	dpy-19-like 4 (C. elegans)	213391_at	4461	-1.44	0.0042		213391_at	1403	-1.33	0.0429
API5	8539	apoptosis inhibitor 5	214959_s_at	4461	-1.44	0.0056		214959_s_at	178	-1.86	0.0266
SAV1	60485	salvador family WW domain containing protein 1	222573_s_at	4461	-1.44	0.0009		222573_s_at	2551	-1.21	0.0199
LRMP	4033	lymphoid-restricted membrane protein	35974_at	4461	-1.44	0.0005		35974_at	797	-1.45	0.0472
CEP70	80321	centrosomal protein 70kDa	1554489_a_at	4580	-1.43	5.8e-05		1554489_a_at	1550	-1.31	0.044
USO1	8615	USO1 vesicle docking protein homolog (yeast)	201831_s_at	4580	-1.43	1.3e-05		201831_s_at	1550	-1.31	0.0459
KIAA0196	9897	KIAA0196	201985_at	4580	-1.43	0.0002		201985_at	1888	-1.27	0.0229
STAMBP	10617	STAM binding protein	202811_at	4580	-1.43	0.0001		202811_at	1550	-1.31	0.0266
G3BP2	9908	GTPase activating protein (SH3 domain) binding protein 2	206383_s_at	4580	-1.43	0.0226		206383_s_at	113	-2	0.0167
G3BP2	9908	GTPase activating protein (SH3 domain) binding protein 2	208840_s_at	4580	-1.43	0.0274		208840_s_at	15	-2.57	0.0204
ZNF385B	151126	zinc finger protein 385B	1555800_at	4716	-1.42	0.0155		1555800_at	194	-1.83	0.0495
GRHPR	9380	glyoxylate reductase/hydroxypyruvate reductase	201347_x_at	4716	-1.42	4.3e-05		201347_x_at	1983	-1.26	0.0184
IMPA1	3612	inositol(myo)-1(or 4)-monophosphatase 1	203011_at	4716	-1.42	9e-08		203011_at	1100	-1.38	0.0436
ASF1A	25842	ASF1 anti-silencing function 1 homolog A (S. cerevisiae)	203428_s_at	4716	-1.42	0.0008		203428_s_at	2319	-1.23	0.0253
ATG13	9776	autophagy related 13	209021_x_at	4716	-1.42	5.2e-06		209021_x_at	1550	-1.31	0.017
CDS2	8760	CDP-diacylglycerol synthase (phosphatidate cytidylyltransferase) 2	212864_at	4716	-1.42	6.6e-06		212864_at	2083	-1.25	0.0495
ZNF25	219749	zinc finger protein 25	235164_at	4716	-1.42	3.1e-05		235164_at	763	-1.46	0.0312
CTNNA1	1495	catenin (cadherin-associated protein), alpha 1, 102kDa	200764_s_at	4868	-1.41	0.0008		200764_s_at	1636	-1.3	0.0087
FAM178A	55719	family with sequence similarity 178, member A	203481_at	4868	-1.41	0.0109		203481_at	2203	-1.24	0.048
GALK2	2585	galactokinase 2	205219_s_at	4868	-1.41	0.0003		205219_s_at	2203	-1.24	0.0385
PLCL1	5334	phospholipase C-like 1	205934_at	4868	-1.41	0.0132		205934_at	213	-1.81	0.0195
DLD	1738	dihydrolipoamide dehydrogenase	209095_at	4868	-1.41	0.0011		209095_at	600	-1.51	0.0251
RPRD1A	55197	regulation of nuclear pre-mRNA domain containing 1A	218209_s_at	4868	-1.41	0.0036		218209_s_at	283	-1.72	0.0221
ROGDI	79641	rogdi homolog (Drosophila)	218394_at	4868	-1.41	0.0002		218394_at	2203	-1.24	0.0401
GFM1	85476	G elongation factor, mitochondrial 1	225161_at	4868	-1.41	0.0011		225161_at	194	-1.83	0.0088
CNST	163882	consortin, connexin sorting protein	1554661_s_at	5033	-1.4	0.0283		1554661_s_at	631	-1.5	0.0051
LAMP1	3916	lysosomal-associated membrane protein 1	201552_at	5033	-1.4	0.0045		201552_at	1480	-1.32	0.0369
CLCN4	1183	chloride channel, voltage-sensitive 4	205149_s_at	5033	-1.4	0.0306		205149_s_at	73	-2.15	0.0283
PCNP	57092	PEST proteolytic signal containing nuclear protein	217816_s_at	5033	-1.4	7.8e-09		217816_s_at	1282	-1.35	0.0262
RAB4B	53916	RAB4B, member RAS oncogene family	219807_x_at	5033	-1.4	3.5e-06		219807_x_at	1807	-1.28	0.0139
NDUFB9	4715	NADH dehydrogenase (ubiquinone) 1 beta subcomplex, 9, 22kDa	222992_s_at	5033	-1.4	1.4e-05		222992_s_at	2696	-1.2	0.0304
ZFAND2B	130617	zinc finger, AN1-type domain 2B	226168_at	5033	-1.4	0.0001		226168_at	1807	-1.28	0.0098
NUDCD2	134492	NudC domain containing 2	226642_s_at	5033	-1.4	0.0017		226642_s_at	996	-1.4	0.0135
MOSPD2	158747	motile sperm domain containing 2	64883_at	5033	-1.4	0.0081		64883_at	668	-1.49	0.0079
BUB3	9184	BUB3 mitotic checkpoint protein	201457_x_at	5208	-1.39	0.0015		201457_x_at	600	-1.51	0.0444
DRD1	1812	dopamine receptor D1	214652_at	5208	-1.39	0.0048		214652_at	515	-1.55	0.0404
MORF4	10934	mortality factor 4	221381_s_at	5208	-1.39	0.0006		221381_s_at	302	-1.7	0.0166
STX16	8675	syntaxin 16	221638_s_at	5208	-1.39	0.0193		221638_s_at	534	-1.54	0.0147
TSEN15	116461	TSEN15 tRNA splicing endonuclease subunit	225400_at	5208	-1.39	0.005		225400_at	1728	-1.29	0.008
CHURC1	91612	churchill domain containing 1	233268_s_at	5208	-1.39	3.8e-05		233268_s_at	1221	-1.36	0.0394
PDK3	5165	pyruvate dehydrogenase kinase, isozyme 3	206348_s_at	5354	-1.38	0.0008		206348_s_at	406	-1.62	0.0423
COPS6	10980	COP9 constitutive photomorphogenic homolog subunit 6 (Arabidopsis)	213504_at	5354	-1.38	1.8e-05		213504_at	2083	-1.25	0.0112
CDC27	996	cell division cycle 27 homolog (S. cerevisiae)	217879_at	5354	-1.38	0.0024		217879_at	482	-1.57	0.0424
AW263539	NA		231207_at	5354	-1.38	2.9e-05		231207_at	1550	-1.31	0.0158
API5	8539	apoptosis inhibitor 5	201686_x_at	5503	-1.37	0.025		201686_x_at	1550	-1.31	0.0452
CD55	1604	CD55 molecule	201926_s_at	5503	-1.37	0.0245		201926_s_at	1151	-1.37	0.0467
AIMP1	9255	aminoacyl tRNA synthetase complex-interacting multifunctional protein 1	202542_s_at	5503	-1.37	0.001		202542_s_at	1100	-1.38	0.0158
ANAPC5	51433	anaphase promoting complex subunit 5	208722_s_at	5503	-1.37	0.0015		208722_s_at	394	-1.63	0.0464
215832_x_at	NA		215832_x_at	5503	-1.37	0.0003		215832_x_at	870	-1.43	0.0169
TOR1AIP1	26092	torsin A interacting protein 1	216100_s_at	5503	-1.37	0.0024		216100_s_at	1403	-1.33	0.0253
ENO1	2023	enolase 1, (alpha)	217294_s_at	5503	-1.37	0.0032		217294_s_at	763	-1.46	0.0421
TRMT11	60487	tRNA methyltransferase 11 homolog (S. cerevisiae)	218877_s_at	5503	-1.37	6.6e-05		218877_s_at	2083	-1.25	0.0461
YIPF5	81555	Yip1 domain family, member 5	221423_s_at	5503	-1.37	0.0025		221423_s_at	515	-1.55	0.0278
CMC1	152100	COX assembly mitochondrial protein 1 homolog (S. cerevisiae)	228283_at	5503	-1.37	0.005		228283_at	1550	-1.31	0.0266
SS18	6760	synovial sarcoma translocation, chromosome 18	202817_s_at	5675	-1.36	0.0078		202817_s_at	1050	-1.39	0.0342
POLR2C	5432	polymerase (RNA) II (DNA directed) polypeptide C, 33kDa	208996_s_at	5675	-1.36	5.6e-06		208996_s_at	1403	-1.33	0.0379
PWP2	5822	PWP2 periodic tryptophan protein homolog (yeast)	209336_at	5675	-1.36	0.0003		209336_at	1348	-1.34	0.0225
ITCH	83737	itchy E3 ubiquitin protein ligase	209743_s_at	5675	-1.36	0.03		209743_s_at	1807	-1.28	0.0319
VPS13D	55187	vacuolar protein sorting 13 homolog D (S. cerevisiae)	212324_s_at	5675	-1.36	1.6e-05		212324_s_at	600	-1.51	0.0108
STUB1	10273	STIP1 homology and U-box containing protein 1, E3 ubiquitin protein ligase	217934_x_at	5675	-1.36	1.9e-06		217934_x_at	2203	-1.24	0.004
RNF141	50862	ring finger protein 141	219104_at	5675	-1.36	0.0156		219104_at	1983	-1.26	0.0178
TMEM230	29058	transmembrane protein 230	220477_s_at	5675	-1.36	0.0066		220477_s_at	311	-1.69	0.0159
MTMR7	9108	myotubularin related protein 7	243804_at	5675	-1.36	0.0307		243804_at	631	-1.5	0.0061
RQCD1	9125	RCD1 required for cell differentiation1 homolog (S. pombe)	1554080_at	5887	-1.35	0.0003		1554080_at	726	-1.47	0.0419
TMEM59	9528	transmembrane protein 59	200620_at	5887	-1.35	0.0017		200620_at	1983	-1.26	0.0379
INSIG1	3638	insulin induced gene 1	201627_s_at	5887	-1.35	0.0069		201627_s_at	372	-1.65	0.0023
LPGAT1	9926	lysophosphatidylglycerol acyltransferase 1	202651_at	5887	-1.35	0.001		202651_at	294	-1.71	0.0487
INPP1	3628	inositol polyphosphate-1-phosphatase	202794_at	5887	-1.35	0.0008		202794_at	1282	-1.35	0.0282
ZW10	9183	ZW10, kinetochore associated, homolog (Drosophila)	204812_at	5887	-1.35	3.2e-05		204812_at	2083	-1.25	0.0365
NDUFAF3	25915	NADH dehydrogenase (ubiquinone) complex I, assembly factor 3	209177_at	5887	-1.35	1.2e-06		209177_at	1983	-1.26	0.0117
NIF3L1	60491	NIF3 NGG1 interacting factor 3-like 1 (S. cerevisiae)	218133_s_at	5887	-1.35	5.3e-05		218133_s_at	1221	-1.36	0.0317
TMEM33	55161	transmembrane protein 33	218465_at	5887	-1.35	0.0003		218465_at	2434	-1.22	0.0471
MKKS	8195	McKusick-Kaufman syndrome	222530_s_at	5887	-1.35	0.0236		222530_s_at	600	-1.51	0.0403
GFM1	85476	G elongation factor, mitochondrial 1	225158_at	5887	-1.35	0.0002		225158_at	797	-1.45	0.0403
MAP1LC3B	81631	microtubule-associated protein 1 light chain 3 beta	208786_s_at	6092	-1.34	1.4e-06		208786_s_at	1550	-1.31	0.0338
ROCK2	9475	Rho-associated, coiled-coil containing protein kinase 2	211504_x_at	6092	-1.34	0.0027		211504_x_at	1050	-1.39	0.0058
IL6ST	3572	interleukin 6 signal transducer	212196_at	6092	-1.34	0.0053		212196_at	1050	-1.39	0.0348
ISCA1	81689	iron-sulfur cluster assembly 1 homolog (S. cerevisiae)	221425_s_at	6092	-1.34	0.022		221425_s_at	482	-1.57	0.047
ANGEL2	90806	angel homolog 2 (Drosophila)	221826_at	6092	-1.34	0.0015		221826_at	515	-1.55	0.0065
MORF4L1	10933	mortality factor 4 like 1	224561_s_at	6092	-1.34	6e-05		224561_s_at	916	-1.42	0.0291
FOPNL	123811	FGFR1OP N-terminal like	225088_at	6092	-1.34	0.0067		225088_at	726	-1.47	0.0161
MRPL53	116540	mitochondrial ribosomal protein L53	225523_at	6092	-1.34	1.6e-05		225523_at	2319	-1.23	0.0302
COG6	57511	component of oligomeric golgi complex 6	225769_at	6092	-1.34	3.2e-05		225769_at	797	-1.45	0.0491
ITGB1	3688	integrin, beta 1	1553530_a_at	6312	-1.33	0.0225		1553530_a_at	1728	-1.29	0.0013
TXLNG	55787	taxilin gamma	1557954_at	6312	-1.33	6.6e-05		1557954_at	950	-1.41	0.0316
NBR1	4077	neighbor of BRCA1 gene 1	201384_s_at	6312	-1.33	1e-06		201384_s_at	2083	-1.25	0.0121
IDH3A	3419	isocitrate dehydrogenase 3 (NAD+) alpha	202069_s_at	6312	-1.33	0.0296		202069_s_at	165	-1.87	0.0221
CHMP1B	57132	charged multivesicular body protein 1B	218177_at	6312	-1.33	0.0024		218177_at	870	-1.43	0.0271
RPRD1A	55197	regulation of nuclear pre-mRNA domain containing 1A	222558_at	6312	-1.33	0.0096		222558_at	372	-1.65	0.0474
C4orf3	401152	chromosome 4 open reading frame 3	224602_at	6312	-1.33	0.0042		224602_at	834	-1.44	0.0114
PHYHIPL	84457	phytanoyl-CoA 2-hydroxylase interacting protein-like	226623_at	6312	-1.33	7e-06		226623_at	916	-1.42	0.0495
RAB4B	53916	RAB4B, member RAS oncogene family	228521_s_at	6312	-1.33	8.1e-06		228521_s_at	2203	-1.24	0.0197
SEPP1	6414	selenoprotein P, plasma, 1	231669_at	6312	-1.33	0.0159		231669_at	2696	-1.2	0.0115
CLCN4	1183	chloride channel, voltage-sensitive 4	205148_s_at	6533	-1.32	0.0187		205148_s_at	165	-1.87	0.0474
AKAP1	8165	A kinase (PRKA) anchor protein 1	210625_s_at	6533	-1.32	0.0064		210625_s_at	797	-1.45	0.016
FDFT1	2222	farnesyl-diphosphate farnesyltransferase 1	210950_s_at	6533	-1.32	0.0075		210950_s_at	668	-1.49	0.0155
MON2	23041	MON2 homolog (S. cerevisiae)	212754_s_at	6533	-1.32	0.0025		212754_s_at	2083	-1.25	0.0249
RCAN1	1827	regulator of calcineurin 1	215253_s_at	6533	-1.32	0.0302		215253_s_at	916	-1.42	0.014
GRHPR	9380	glyoxylate reductase/hydroxypyruvate reductase	216308_x_at	6533	-1.32	0.0005		216308_x_at	1888	-1.27	0.013
NDUFB10	4716	NADH dehydrogenase (ubiquinone) 1 beta subcomplex, 10, 22kDa	223112_s_at	6533	-1.32	7.8e-07		223112_s_at	1728	-1.29	0.0248
DNAJC18	202052	DnaJ (Hsp40) homolog, subfamily C, member 18	227169_at	6533	-1.32	1.5e-07		227169_at	294	-1.71	0.0202
MDH1B	130752	malate dehydrogenase 1B, NAD (soluble)	1558077_s_at	6781	-1.31	0.0289		1558077_s_at	1100	-1.38	0.0295
PRKAR1A	5573	protein kinase, cAMP-dependent, regulatory, type I, alpha	200604_s_at	6781	-1.31	0.0397		200604_s_at	89	-2.07	0.0309
TALDO1	6888	transaldolase 1	201463_s_at	6781	-1.31	0.0048		201463_s_at	1403	-1.33	0.0324
INSIG1	3638	insulin induced gene 1	201626_at	6781	-1.31	0.013		201626_at	1480	-1.32	0.0184
HAGH	3029	hydroxyacylglutathione hydrolase	205012_s_at	6781	-1.31	4.3e-05		205012_s_at	1888	-1.27	0.0307
SRP72	6731	signal recognition particle 72kDa	208800_at	6781	-1.31	0.0259		208800_at	220	-1.8	0.0181
PRPF4B	8899	PRP4 pre-mRNA processing factor 4 homolog B (yeast)	211090_s_at	6781	-1.31	0.045		211090_s_at	29	-2.45	0.0096
ORC5	5001	origin recognition complex, subunit 5	211212_s_at	6781	-1.31	0.0098		211212_s_at	1728	-1.29	0.0258
GALC	2581	galactosylceramidase	211810_s_at	6781	-1.31	0.0212		211810_s_at	1151	-1.37	0.0054
DST	667	dystonin	212253_x_at	6781	-1.31	0.0032		212253_x_at	1983	-1.26	0.0407
WAPAL	23063	wings apart-like homolog (Drosophila)	212264_s_at	6781	-1.31	0.0106		212264_s_at	996	-1.4	0.0174
ARFIP1	27236	ADP-ribosylation factor interacting protein 1	214483_s_at	6781	-1.31	0.0009		214483_s_at	1807	-1.28	0.0489
MTMR2	8898	myotubularin related protein 2	214649_s_at	6781	-1.31	0.0019		214649_s_at	1221	-1.36	0.0171
OAZ1	4946	ornithine decarboxylase antizyme 1	215952_s_at	6781	-1.31	0.0015		215952_s_at	870	-1.43	0.0439
DYNLRB1	83658	dynein, light chain, roadblock-type 1	217917_s_at	6781	-1.31	9.8e-09		217917_s_at	1888	-1.27	0.0482
PNPT1	87178	polyribonucleotide nucleotidyltransferase 1	225291_at	6781	-1.31	0.0133		225291_at	2083	-1.25	0.0235
GFM1	85476	G elongation factor, mitochondrial 1	232296_s_at	6781	-1.31	0.0052		232296_s_at	311	-1.69	0.0157
RBM48	84060	RNA binding motif protein 48	232661_s_at	6781	-1.31	0.0022		232661_s_at	1282	-1.35	0.023
PPA2	27068	pyrophosphatase (inorganic) 2	1556285_s_at	7040	-1.3	0.017		1556285_s_at	327	-1.68	0.0297
CYB5B	80777	cytochrome b5 type B (outer mitochondrial membrane)	201634_s_at	7040	-1.3	0.0018		201634_s_at	2319	-1.23	0.0445
LAMTOR5	10542	late endosomal/lysosomal adaptor, MAPK and MTOR activator 5	202300_at	7040	-1.3	4.6e-06		202300_at	1888	-1.27	0.0457
SS18	6760	synovial sarcoma translocation, chromosome 18	202816_s_at	7040	-1.3	0.0075		202816_s_at	950	-1.41	0.002
WBP4	11193	WW domain binding protein 4	203598_s_at	7040	-1.3	0.0024		203598_s_at	1221	-1.36	0.0087
AF127481	NA		209535_s_at	7040	-1.3	0.0234		209535_s_at	70	-2.2	0.0007
GNS	2799	glucosamine (N-acetyl)-6-sulfatase	212335_at	7040	-1.3	0.0079		212335_at	482	-1.57	0.021
DDX3X	1654	DEAD (Asp-Glu-Ala-Asp) box helicase 3, X-linked	212514_x_at	7040	-1.3	0.037		212514_x_at	213	-1.81	0.0063
DYNLRB1	83658	dynein, light chain, roadblock-type 1	217918_at	7040	-1.3	1.4e-09		217918_at	1151	-1.37	0.0129
SEH1L	81929	SEH1-like (S. cerevisiae)	223225_s_at	7040	-1.3	0.0009		223225_s_at	726	-1.47	0.0022
CHMP4B	128866	charged multivesicular body protein 4B	225498_at	7040	-1.3	3.1e-06		225498_at	2203	-1.24	0.0495
STUB1	10273	STIP1 homology and U-box containing protein 1, E3 ubiquitin protein ligase	227625_s_at	7040	-1.3	5.3e-05		227625_s_at	2696	-1.2	0.0202
RQCD1	9125	RCD1 required for cell differentiation1 homolog (S. pombe)	1553510_s_at	7314	-1.29	0.0007		1553510_s_at	950	-1.41	0.0391
R16907	NA		1556760_a_at	7314	-1.29	0.0026		1556760_a_at	178	-1.86	0.0401
SLC25A3	5250	solute carrier family 25 (mitochondrial carrier; phosphate carrier), member 3	200030_s_at	7314	-1.29	0.0001		200030_s_at	2203	-1.24	0.0433
ARL1	400	ADP-ribosylation factor-like 1	201659_s_at	7314	-1.29	0.0381		201659_s_at	406	-1.62	0.0214
RANBP2	5903	RAN binding protein 2	201711_x_at	7314	-1.29	0.0011		201711_x_at	950	-1.41	0.0129
RAB3GAP2	25782	RAB3 GTPase activating protein subunit 2 (non-catalytic)	202374_s_at	7314	-1.29	0.0416		202374_s_at	385	-1.64	0.0425
CAPN7	23473	calpain 7	203357_s_at	7314	-1.29	0.0043		203357_s_at	797	-1.45	0.0007
MAP4K5	11183	mitogen-activated protein kinase kinase kinase kinase 5	203553_s_at	7314	-1.29	0.0448		203553_s_at	283	-1.72	0.0051
CNBP	7555	CCHC-type zinc finger, nucleic acid binding protein	206158_s_at	7314	-1.29	0.0003		206158_s_at	2696	-1.2	0.0499
CANX	821	calnexin	208852_s_at	7314	-1.29	0.0009		208852_s_at	422	-1.61	0.0234
NAPG	8774	N-ethylmaleimide-sensitive factor attachment protein, gamma	210048_at	7314	-1.29	0.0351		210048_at	302	-1.7	0.011
TUBGCP4	27229	tubulin, gamma complex associated protein 4	211337_s_at	7314	-1.29	0.0461		211337_s_at	356	-1.66	0.0377
USP32	84669	ubiquitin specific peptidase 32	211702_s_at	7314	-1.29	0.001		211702_s_at	2319	-1.23	0.0284
UBXN4	23190	UBX domain protein 4	212008_at	7314	-1.29	0.0109		212008_at	294	-1.71	0.0173
METTL13	51603	methyltransferase like 13	212405_s_at	7314	-1.29	0.0005		212405_s_at	1728	-1.29	0.0212
SDHC	6391	succinate dehydrogenase complex, subunit C, integral membrane protein, 15kDa	216591_s_at	7314	-1.29	0.0093		216591_s_at	1050	-1.39	0.0243
CHMP3	51652	charged multivesicular body protein 3	222437_s_at	7314	-1.29	0.0021		222437_s_at	1636	-1.3	0.0219
FBXL3	26224	F-box and leucine-rich repeat protein 3	225132_at	7314	-1.29	0.0005		225132_at	1151	-1.37	0.0434
SEL1L	6400	sel-1 suppressor of lin-12-like (C. elegans)	230265_at	7314	-1.29	0.0208		230265_at	726	-1.47	0.0374
STRN	6801	striatin, calmodulin binding protein	236388_at	7314	-1.29	0.0224		236388_at	1403	-1.33	0.0224
GHITM	27069	growth hormone inducible transmembrane protein	1554510_s_at	7619	-1.28	0.0298		1554510_s_at	406	-1.62	0.0466
OAZ2	4947	ornithine decarboxylase antizyme 2	201364_s_at	7619	-1.28	0.0004		201364_s_at	916	-1.42	0.0289
ABCF2	10061	ATP-binding cassette, sub-family F (GCN20), member 2	207622_s_at	7619	-1.28	0.0065		207622_s_at	1050	-1.39	0.0153
ATP6V1D	51382	ATPase, H+ transporting, lysosomal 34kDa, V1 subunit D	208899_x_at	7619	-1.28	0.0017		208899_x_at	1151	-1.37	0.0302
ATP6V0A1	535	ATPase, H+ transporting, lysosomal V0 subunit a1	212383_at	7619	-1.28	3.1e-05		212383_at	2319	-1.23	0.0472
UBA5	79876	ubiquitin-like modifier activating enzyme 5	218289_s_at	7619	-1.28	4.4e-05		218289_s_at	763	-1.46	0.0404
FAM198B	51313	family with sequence similarity 198, member B	219872_at	7619	-1.28	0.0406		219872_at	553	-1.53	0.0018
CHMP3	51652	charged multivesicular body protein 3	222436_s_at	7619	-1.28	0.0257		222436_s_at	394	-1.63	0.0183
C6orf89	221477	chromosome 6 open reading frame 89	224988_at	7619	-1.28	0.028		224988_at	1282	-1.35	0.0263
RBM11	54033	RNA binding motif protein 11	232549_at	7619	-1.28	0.0021		232549_at	1221	-1.36	0.0358
AI438957	NA		244078_at	7619	-1.28	0.0118		244078_at	1636	-1.3	0.0304
DDX42	11325	DEAD (Asp-Glu-Ala-Asp) box polypeptide 42	1559954_s_at	7915	-1.27	0.0227		1559954_s_at	89	-2.07	0.0178
RAC1	5879	ras-related C3 botulinum toxin substrate 1 (rho family, small GTP binding protein Rac1)	1567458_s_at	7915	-1.27	0.0045		1567458_s_at	668	-1.49	0.0481
RAD23A	5886	RAD23 homolog A (S. cerevisiae)	201039_s_at	7915	-1.27	0.0076		201039_s_at	996	-1.4	0.0375
ARL1	400	ADP-ribosylation factor-like 1	201657_at	7915	-1.27	0.023		201657_at	600	-1.51	0.0432
NDUFB5	4711	NADH dehydrogenase (ubiquinone) 1 beta subcomplex, 5, 16kDa	203621_at	7915	-1.27	1.9e-06		203621_at	1983	-1.26	0.0349
METTL13	51603	methyltransferase like 13	206468_s_at	7915	-1.27	0.0064		206468_s_at	1550	-1.31	0.0355
CALCOCO1	57658	calcium binding and coiled-coil domain 1	209002_s_at	7915	-1.27	8.2e-05		209002_s_at	2551	-1.21	0.0483
ARFGEF2	10564	ADP-ribosylation factor guanine nucleotide-exchange factor 2 (brefeldin A-inhibited)	215931_s_at	7915	-1.27	0.006		215931_s_at	797	-1.45	0.0116
CDC27	996	cell division cycle 27	217881_s_at	7915	-1.27	0.0087		217881_s_at	450	-1.59	0.017
ABT1	29777	activator of basal transcription 1	218405_at	7915	-1.27	6.6e-05		218405_at	2319	-1.23	0.0405
CRYZL1	9946	crystallin, zeta (quinone reductase)-like 1	219767_s_at	7915	-1.27	0.0007		219767_s_at	2319	-1.23	0.046
EIF3K	27335	eukaryotic translation initiation factor 3, subunit K	221494_x_at	7915	-1.27	0.0001		221494_x_at	2434	-1.22	0.0289
DNAJC18	202052	DnaJ (Hsp40) homolog, subfamily C, member 18	227166_at	7915	-1.27	0.03		227166_at	194	-1.83	0.0289
AL157478	NA		234587_at	7915	-1.27	0.0014		234587_at	2696	-1.2	0.0341
243537_at	NA		243537_at	7915	-1.27	4e-05		243537_at	1728	-1.29	0.0358
ZNF160	90338	zinc finger protein 160	1567032_s_at	8191	-1.26	0.0106		1567032_s_at	2319	-1.23	0.0336
AIMP1	9255	aminoacyl tRNA synthetase complex-interacting multifunctional protein 1	202541_at	8191	-1.26	0.0045		202541_at	1983	-1.26	0.0355
CDYL	9425	chromodomain protein, Y-like	203100_s_at	8191	-1.26	0.0008		203100_s_at	2083	-1.25	0.0351
OGT	8473	O-linked N-acetylglucosamine (GlcNAc) transferase	207563_s_at	8191	-1.26	0.0101		207563_s_at	553	-1.53	0.0221
RTN4	57142	reticulon 4	210968_s_at	8191	-1.26	8e-05		210968_s_at	797	-1.45	0.0477
RTN4	57142	reticulon 4	214629_x_at	8191	-1.26	7.7e-06		214629_x_at	1728	-1.29	0.0359
214753_at	NA		214753_at	8191	-1.26	0.0036		214753_at	1636	-1.3	0.0311
GRHPR	9380	glyoxylate reductase/hydroxypyruvate reductase	214864_s_at	8191	-1.26	0.009		214864_s_at	2551	-1.21	0.0136
METTL17	64745	methyltransferase like 17	218366_x_at	8191	-1.26	0.0007		218366_x_at	2696	-1.2	0.0448
MRPL35	51318	mitochondrial ribosomal protein L35	218890_x_at	8191	-1.26	0.0041		218890_x_at	1983	-1.26	0.0211
PIK3IP1	113791	phosphoinositide-3-kinase interacting protein 1	221757_at	8191	-1.26	0.001		221757_at	1348	-1.34	0.0101
SPOPL	339745	speckle-type POZ protein-like	225659_at	8191	-1.26	0.0002		225659_at	1282	-1.35	0.0289
KIF5A	3798	kinesin family member 5A	229921_at	8191	-1.26	0.0056		229921_at	1348	-1.34	0.042
UQCRB	7381	ubiquinol-cytochrome c reductase binding protein	244293_at	8191	-1.26	0.0026		244293_at	726	-1.47	0.0385
DNAJB9	4189	DnaJ (Hsp40) homolog, subfamily B, member 9	1554462_a_at	8512	-1.25	0.0163		1554462_a_at	311	-1.69	0.0268
KIAA0430	9665	KIAA0430	1558697_a_at	8512	-1.25	0.0304		1558697_a_at	236	-1.78	0.0021
NDUFAB1	4706	NADH dehydrogenase (ubiquinone) 1, alpha/beta subcomplex, 1, 8kDa	202077_at	8512	-1.25	0.0016		202077_at	437	-1.6	0.0491
UVRAG	7405	UV radiation resistance associated gene	203241_at	8512	-1.25	0.0166		203241_at	950	-1.41	0.0393
PPP6C	5537	protein phosphatase 6, catalytic subunit	206174_s_at	8512	-1.25	0.003		206174_s_at	1151	-1.37	0.0457
FTO	79068	fat mass and obesity associated	209702_at	8512	-1.25	1.5e-08		209702_at	1636	-1.3	0.0388
CUL4B	8450	cullin 4B	210257_x_at	8512	-1.25	0.0193		210257_x_at	534	-1.54	0.0212
RNF6	6049	ring finger protein (C3H2C3 type) 6	210932_s_at	8512	-1.25	0.0139		210932_s_at	668	-1.49	0.0247
PPWD1	23398	peptidylprolyl isomerase domain and WD repeat containing 1	213483_at	8512	-1.25	0.0105		213483_at	1282	-1.35	0.0349
MFN2	9927	mitofusin 2	216205_s_at	8512	-1.25	0.017		216205_s_at	142	-1.92	0.0165
ITM2B	9445	integral membrane protein 2B	217732_s_at	8512	-1.25	0.0004		217732_s_at	2434	-1.22	0.0423
RCOR3	55758	REST corepressor 3	218344_s_at	8512	-1.25	0.0337		218344_s_at	356	-1.66	0.0133
TBC1D8B	54885	TBC1 domain family, member 8B (with GRAM domain)	219771_at	8512	-1.25	0.0037		219771_at	1888	-1.27	0.0492
MIS12	79003	MIS12, MIND kinetochore complex component, homolog (S. pombe)	221559_s_at	8512	-1.25	0.0293		221559_s_at	1807	-1.28	0.0338
TM7SF3	51768	transmembrane 7 superfamily member 3	222477_s_at	8512	-1.25	2e-05		222477_s_at	834	-1.44	0.0483
ARMC10	83787	armadillo repeat containing 10	223328_at	8512	-1.25	0.0064		223328_at	576	-1.52	0.0451
USP30	84749	ubiquitin specific peptidase 30	223602_at	8512	-1.25	0.0263		223602_at	834	-1.44	0.0187
C19orf42	79086	chromosome 19 open reading frame 42	224717_s_at	8512	-1.25	0.0155		224717_s_at	2319	-1.23	0.0058
C4orf34	201895	chromosome 4 open reading frame 34	224990_at	8512	-1.25	0.0004		224990_at	534	-1.54	0.0351
ZRANB1	54764	zinc finger, RAN-binding domain containing 1	225131_at	8512	-1.25	0.0028		225131_at	1282	-1.35	0.0279
SLC39A10	57181	solute carrier family 39 (zinc transporter), member 10	225295_at	8512	-1.25	0.0032		225295_at	996	-1.4	0.0328
MED30	90390	mediator complex subunit 30	227787_s_at	8512	-1.25	0.025		227787_s_at	534	-1.54	0.0253
SKP1	6500	S-phase kinase-associated protein 1	207974_s_at	8849	-1.24	0.0096		207974_s_at	797	-1.45	0.0256
RFC1	5981	replication factor C (activator 1) 1, 145kDa	209085_x_at	8849	-1.24	0.0115		209085_x_at	1151	-1.37	0.0069
MED21	9412	mediator complex subunit 21	209363_s_at	8849	-1.24	0.015		209363_s_at	283	-1.72	0.0281
PTPN11	5781	protein tyrosine phosphatase, non-receptor type 11	209895_at	8849	-1.24	0.0151		209895_at	668	-1.49	0.0058
EIF3K	27335	eukaryotic translation initiation factor 3, subunit K	210501_x_at	8849	-1.24	0.001		210501_x_at	1983	-1.26	0.0361
SERINC3	10955	serine incorporator 3	211769_x_at	8849	-1.24	0.0329		211769_x_at	697	-1.48	0.041
213838_at	NA		213838_at	8849	-1.24	0.0002		213838_at	2083	-1.25	0.0248
PEX1	5189	peroxisomal biogenesis factor 1	215023_s_at	8849	-1.24	0.0111		215023_s_at	1403	-1.33	0.0448
SPCS1	28972	signal peptidase complex subunit 1 homolog (S. cerevisiae)	217927_at	8849	-1.24	7.8e-05		217927_at	1636	-1.3	0.0426
ORMDL2	29095	ORM1-like 2 (S. cerevisiae)	218556_at	8849	-1.24	0.04		218556_at	2551	-1.21	0.0183
SERINC3	10955	serine incorporator 3	221473_x_at	8849	-1.24	0.0169		221473_x_at	996	-1.4	0.0368
TATDN1	83940	TatD DNase domain containing 1	223231_at	8849	-1.24	0.0102		223231_at	1100	-1.38	0.02
CTTN	2017	cortactin	227473_at	8849	-1.24	0.0479		227473_at	236	-1.78	0.0107
CRIPT	9419	cysteine-rich PDZ-binding protein	227942_s_at	8849	-1.24	0.0056		227942_s_at	950	-1.41	0.0257
USP16	10600	ubiquitin specific peptidase 16	228822_s_at	8849	-1.24	0.0006		228822_s_at	2696	-1.2	0.0167
MDH1B	130752	malate dehydrogenase 1B, NAD (soluble)	238721_at	8849	-1.24	0.0129		238721_at	763	-1.46	0.0345
C4orf33	132321	chromosome 4 open reading frame 33	1552370_at	9192	-1.23	0.0015		1552370_at	2203	-1.24	0.0258
SEC63	11231	SEC63 homolog (S. cerevisiae)	201916_s_at	9192	-1.23	9.6e-05		201916_s_at	2551	-1.21	0.0364
PDCD4	27250	programmed cell death 4	202730_s_at	9192	-1.23	0.0028		202730_s_at	2319	-1.23	0.014
MRPS14	63931	mitochondrial ribosomal protein S14	203800_s_at	9192	-1.23	0.0005		203800_s_at	2319	-1.23	0.0193
FBXL5	26234	F-box and leucine-rich repeat protein 5	209004_s_at	9192	-1.23	6.4e-06		209004_s_at	1050	-1.39	0.0237
NFU1	27247	NFU1 iron-sulfur cluster scaffold homolog (S. cerevisiae)	218946_at	9192	-1.23	0.0009		218946_at	1050	-1.39	0.0232
AI810669	NA		227052_at	9192	-1.23	0.001		227052_at	1888	-1.27	0.0236
MYSM1	114803	Myb-like, SWIRM and MPN domains 1	238644_at	9192	-1.23	0.0361		238644_at	797	-1.45	0.0236
GIN1	54826	gypsy retrotransposon integrase 1	1554345_a_at	9532	-1.22	0.0006		1554345_a_at	1888	-1.27	0.0107
PTCD2	79810	pentatricopeptide repeat domain 2	1555910_at	9532	-1.22	0.0106		1555910_at	1050	-1.39	0.0417
FEZ1	9638	fasciculation and elongation protein zeta 1 (zygin I)	203562_at	9532	-1.22	0.029		203562_at	2551	-1.21	0.0066
DDX18	8886	DEAD (Asp-Glu-Ala-Asp) box polypeptide 18	205763_s_at	9532	-1.22	0.0048		205763_s_at	258	-1.75	0.0441
MED6	10001	mediator complex subunit 6	207079_s_at	9532	-1.22	0.0107		207079_s_at	422	-1.61	0.0439
CNPY2	10330	canopy FGF signaling regulator 2	209796_s_at	9532	-1.22	0.0012		209796_s_at	1100	-1.38	0.0464
EIF1	10209	eukaryotic translation initiation factor 1	211956_s_at	9532	-1.22	0.0017		211956_s_at	2434	-1.22	0.0017
KAT5	10524	K(lysine) acetyltransferase 5	214258_x_at	9532	-1.22	0.0038		214258_x_at	2551	-1.21	0.0087
FAM63B	54629	family with sequence similarity 63, member B	214691_x_at	9532	-1.22	0.0051		214691_x_at	1403	-1.33	0.0359
CISD1	55847	CDGSH iron sulfur domain 1	218597_s_at	9532	-1.22	0.0028		218597_s_at	1282	-1.35	0.0478
NUCKS1	64710	nuclear casein kinase and cyclin-dependent kinase substrate 1	224582_s_at	9532	-1.22	0.0367		224582_s_at	600	-1.51	0.0244
SNX12	29934	sorting nexin 12	224684_at	9532	-1.22	1.4e-05		224684_at	2434	-1.22	0.0399
ENY2	56943	enhancer of yellow 2 homolog (Drosophila)	226775_at	9532	-1.22	0.0316		226775_at	697	-1.48	0.0237
CBR4	84869	carbonyl reductase 4	244052_at	9532	-1.22	0.0185		244052_at	2551	-1.21	0.0295
HCN1	348980	hyperpolarization activated cyclic nucleotide-gated potassium channel 1	1562563_at	9890	-1.21	0.0067		1562563_at	2083	-1.25	0.0408
PCM1	5108	pericentriolar material 1	202174_s_at	9890	-1.21	0.0005		202174_s_at	1282	-1.35	0.0422
ZNF24	7572	zinc finger protein 24	203248_at	9890	-1.21	0.0212		203248_at	2434	-1.22	0.0398
NDUFB3	4709	NADH dehydrogenase (ubiquinone) 1 beta subcomplex, 3, 12kDa	203371_s_at	9890	-1.21	0.0004		203371_s_at	1636	-1.3	0.0385
GPKOW	27238	G patch domain and KOW motifs	203776_at	9890	-1.21	0.0051		203776_at	797	-1.45	0.0351
RNGTT	8732	RNA guanylyltransferase and 5'-phosphatase	204207_s_at	9890	-1.21	0.0406		204207_s_at	726	-1.47	0.0294
POT1	25913	protection of telomeres 1 homolog (S. pombe)	204353_s_at	9890	-1.21	0.0054		204353_s_at	311	-1.69	0.0076
KCNAB1	7881	potassium voltage-gated channel, shaker-related subfamily, beta member 1	208213_s_at	9890	-1.21	0.0451		208213_s_at	246	-1.77	0.022
PSME3	10197	proteasome (prosome, macropain) activator subunit 3 (PA28 gamma; Ki)	209853_s_at	9890	-1.21	0.0173		209853_s_at	1221	-1.36	0.034
EIF3K	27335	eukaryotic translation initiation factor 3, subunit K	212716_s_at	9890	-1.21	0.0022		212716_s_at	1728	-1.29	0.0262
APOOL	139322	apolipoprotein O-like	213289_at	9890	-1.21	0.0072		213289_at	950	-1.41	0.0498
UBQLN1	29979	ubiquilin 1	222989_s_at	9890	-1.21	0.0115		222989_s_at	1151	-1.37	0.0372
DPH3	285381	DPH3, KTI11 homolog (S. cerevisiae)	225195_at	9890	-1.21	0.0249		225195_at	1151	-1.37	0.0243
DIS3	22894	DIS3 mitotic control homolog (S. cerevisiae)	234660_s_at	9890	-1.21	0.0142		234660_s_at	916	-1.42	0.0425
CHIC1	53344	cysteine-rich hydrophobic domain 1	1559481_at	10254	-1.2	0.0435		1559481_at	1983	-1.26	0.0106
HSPA9	3313	heat shock 70kDa protein 9 (mortalin)	200692_s_at	10254	-1.2	0.019		200692_s_at	1550	-1.31	0.0493
PGAM1	5223	phosphoglycerate mutase 1 (brain)	200886_s_at	10254	-1.2	0.0108		200886_s_at	2434	-1.22	0.0102
AIP	9049	aryl hydrocarbon receptor interacting protein	201781_s_at	10254	-1.2	0.0099		201781_s_at	1550	-1.31	0.0246
CUL4B	8450	cullin 4B	202213_s_at	10254	-1.2	0.0357		202213_s_at	576	-1.52	0.0295
PIK3C3	5289	phosphatidylinositol 3-kinase, catalytic subunit type 3	204297_at	10254	-1.2	0.0349		204297_at	1050	-1.39	0.0283
FDFT1	2222	farnesyl-diphosphate farnesyltransferase 1	208647_at	10254	-1.2	0.0232		208647_at	1807	-1.28	0.0092
CANX	821	calnexin	208853_s_at	10254	-1.2	0.0492		208853_s_at	422	-1.61	0.0224
RTN4	57142	reticulon 4	211509_s_at	10254	-1.2	1.5e-05		211509_s_at	2319	-1.23	0.0491
PPP2R3C	55012	protein phosphatase 2, regulatory subunit B'', gamma	218852_at	10254	-1.2	0.0043		218852_at	1348	-1.34	0.0097
CEP97	79598	centrosomal protein 97kDa	219886_at	10254	-1.2	0.0186		219886_at	1728	-1.29	0.0105
BTBD11	121551	BTB (POZ) domain containing 11	238692_at	10254	-1.2	0.0269		238692_at	191	-1.84	0.0288
KIAA1211	57482	KIAA1211	227230_s_at	131	4.81	4e-11		227230_s_at	1348	-1.34	0.019
APC	324	adenomatous polyposis coli	203526_s_at	318	3.06	3.7e-17		203526_s_at	1480	-1.32	0.0446
RFC3	5983	replication factor C (activator 1) 3, 38kDa	204127_at	348	2.95	9.7e-09		204127_at	950	-1.41	0.0497
215531_s_at	NA		215531_s_at	375	2.9	6.4e-06		215531_s_at	78	-2.14	0.0439
GULP1	51454	GULP, engulfment adaptor PTB domain containing 1	215913_s_at	409	2.81	5.7e-06		215913_s_at	631	-1.5	0.0432
LRRC7	57554	leucine rich repeat containing 7	1552666_a_at	451	2.75	4.8e-10		1552666_a_at	356	-1.66	0.0262
SSBP2	23635	single-stranded DNA binding protein 2	238861_at	455	2.74	7.5e-13		238861_at	600	-1.51	0.0325
RAB3B	5865	RAB3B, member RAS oncogene family	205924_at	477	2.7	1.8e-06		205924_at	178	-1.86	0.0388
C12orf75	387882	chromosome 12 open reading frame 75	225105_at	569	2.55	3.2e-08		225105_at	1888	-1.27	0.0159
SST	6750	somatostatin	213921_at	697	2.39	6.5e-07		213921_at	67	-2.21	0.0452
NREP	9315	neuronal regeneration related protein homolog (rat)	201309_x_at	709	2.38	1.6e-08		201309_x_at	118	-1.97	0.0337
TUBB	203068	ubulin, beta class I	212320_at	733	2.36	4.9e-09		212320_at	1282	-1.35	0.0453
SLC1A6	6511	solute carrier family 1 (high affinity aspartate/glutamate transporter), member 6	1554592_a_at	744	2.35	1.8e-06		1554592_a_at	158	-1.88	0.0077
RFC3	5983	replication factor C (activator 1) 3, 38kDa	204128_s_at	835	2.27	3.8e-05		204128_s_at	1403	-1.33	0.0076
PPM1E	22843	protein phosphatase, Mg2+/Mn2+ dependent, 1E	205938_at	992	2.16	2.2e-05		205938_at	73	-2.15	0.025
CASK	8573	calcium/calmodulin-dependent serine protein kinase (MAGUK family)	207620_s_at	1009	2.15	7.8e-11		207620_s_at	1480	-1.32	0.0473
NAV1	89796	neuron navigator 1	224773_at	1100	2.09	1e-06		224773_at	2083	-1.25	0.0493
SULF1	23213	sulfatase 1	212354_at	1194	2.05	8.8e-06		212354_at	228	-1.79	0.0442
244779_at	NA		244779_at	1243	2.02	3.4e-06		244779_at	697	-1.48	0.009
KLHL4	56062	kelch-like 4 (Drosophila)	214591_at	1285	2	5e-05		214591_at	631	-1.5	0.0464
Hs.549783	NA		237832_at	1323	1.98	1.3e-05		237832_at	356	-1.66	0.0278
BID	637	BH3 interacting domain death agonist	227143_s_at	1433	1.94	1.3e-07		227143_s_at	1151	-1.37	0.0265
CRHBP	1393	corticotropin releasing hormone binding protein	205984_at	1459	1.93	0.0069		205984_at	165	-1.87	0.0435
NAV3	89795	neuron navigator 3	1562234_a_at	1483	1.92	0.0001		1562234_a_at	134	-1.94	0.0259
NPY	4852	neuropeptide Y	206001_at	1483	1.92	0.007		206001_at	16	-2.56	0.0016
SRR	63826	serine racemase	219204_s_at	1483	1.92	8e-09		219204_s_at	1221	-1.36	0.0112
PEG10	23089	paternally expressed 10	212092_at	1566	1.89	2.8e-07		212092_at	95	-2.05	0.0397
SULF1	23213	sulfatase 1	212344_at	1592	1.88	0.0016		212344_at	1100	-1.38	0.0263
B3GALT6	126792	UDP-Gal:betaGal beta 1,3-galactosyltransferase polypeptide 6	1553959_a_at	1694	1.85	1.4e-08		1553959_a_at	2203	-1.24	0.0286
UBE2J1	51465	ubiquitin-conjugating enzyme E2, J1	217826_s_at	1841	1.81	2.4e-09		217826_s_at	1151	-1.37	0.0134
RARS2	57038	arginyl-tRNA synthetase 2, mitochondrial	232902_s_at	1875	1.8	1.2e-06		232902_s_at	1807	-1.28	0.0442
LINC00461	645323	long intergenic non-protein coding RNA 461	238850_at	1875	1.8	4.3e-06		238850_at	1888	-1.27	0.0106
SEPT6	23157	septin 6	1555526_a_at	1985	1.77	1.2e-06		1555526_a_at	469	-1.58	0.0226
ZNF711	7552	zinc finger protein 711	207781_s_at	1985	1.77	1e-05		207781_s_at	165	-1.87	0.0117
EPHA7	2045	EPH receptor A7	238533_at	2019	1.76	0.0002		238533_at	996	-1.4	0.0223
DLX2	1746	distal-less homeobox 2	207147_at	2108	1.74	5.8e-07		207147_at	1100	-1.38	0.0237
AL050042	NA		216613_at	2108	1.74	0.001		216613_at	1282	-1.35	0.0171
JAZF1	221895	JAZF zinc finger 1	225800_at	2108	1.74	1.1e-05		225800_at	450	-1.59	0.0245
ZNF436	80818	zinc finger protein 436	226114_at	2108	1.74	6.2e-08		226114_at	1480	-1.32	0.041
PTP4A1	7803	protein tyrosine phosphatase type IVA, member 1	200731_s_at	2184	1.72	3.8e-07		200731_s_at	482	-1.57	0.0376
NFIB	4781	nuclear factor I/B	230291_s_at	2184	1.72	0.0016		230291_s_at	668	-1.49	0.0188
SRR	63826	serine racemase	222844_s_at	2232	1.71	1.2e-06		222844_s_at	697	-1.48	0.0024
UBE2J1	51465	ubiquitin-conjugating enzyme E2, J1	222435_s_at	2283	1.7	1.3e-06		222435_s_at	1807	-1.28	0.0043
TNKS2	80351	tankyrase, TRF1-interacting ankyrin-related ADP-ribose polymerase 2	222562_s_at	2283	1.7	0.0001		222562_s_at	834	-1.44	0.011
DPY19L2	283417	dpy-19-like 2 (C. elegans)	238784_at	2283	1.7	1.2e-07		238784_at	1348	-1.34	0.0229
CHN2	1124	chimerin 2	211419_s_at	2501	1.66	0.0024		211419_s_at	356	-1.66	0.0437
AW880875	NA		242277_at	2501	1.66	0.0009		242277_at	345	-1.67	0.0352
SCYL2	55681	SCY1-like 2 (S. cerevisiae)	221220_s_at	2622	1.64	0.0004		221220_s_at	194	-1.83	0.0074
DLG5	9231	discs, large homolog 5 (Drosophila)	229689_s_at	2622	1.64	0.0002		229689_s_at	1888	-1.27	0.0317
TMEFF1	8577	transmembrane protein with EGF-like and two follistatin-like domains 1	205123_s_at	2672	1.63	6.1e-08		205123_s_at	106	-2.01	0.0475
CCDC88A	55704	coiled-coil domain containing 88A	221078_s_at	2672	1.63	0.0021		221078_s_at	797	-1.45	0.0188
HMGCS1	3157	3-hydroxy-3-methylglutaryl-CoA synthase 1 (soluble)	205822_s_at	2765	1.62	0.017		205822_s_at	356	-1.66	0.021
TUBA1A	7846	tubulin, alpha 1a	209118_s_at	2765	1.62	3.6e-08		209118_s_at	1807	-1.28	0.008
NPY5R	4889	neuropeptide Y receptor Y5	207400_at	2921	1.6	3.8e-05		207400_at	950	-1.41	0.0205
LOC100507312	100507312	uncharacterized LOC100507312	227921_at	2921	1.6	0.004		227921_at	1480	-1.32	0.0136
LOC643792	643792	contactin associated protein-like 3 pseudogene	244065_at	2921	1.6	0.0018		244065_at	1348	-1.34	0.037
HS6ST2	90161	heparan sulfate 6-O-sulfotransferase 2	1552766_at	2974	1.59	0.0022		1552766_at	1100	-1.38	0.006
ARPC5	10092	actin related protein 2/3 complex, subunit 5, 16kDa	1555797_a_at	2974	1.59	5e-05		1555797_a_at	220	-1.8	0.0387
MCMBP	79892	minichromosome maintenance complex binding protein	222464_s_at	2974	1.59	2e-05		222464_s_at	996	-1.4	0.0063
DLG3	1741	discs, large homolog 3 (Drosophila)	207732_s_at	3103	1.57	1.3e-05		207732_s_at	1403	-1.33	0.038
LIN7C	55327	lin-7 homolog C (C. elegans)	219399_at	3103	1.57	0.0007		219399_at	267	-1.74	0.0325
HMGCS1	3157	3-hydroxy-3-methylglutaryl-CoA synthase 1 (soluble)	221750_at	3103	1.57	0.0002		221750_at	1983	-1.26	0.0433
GPR12	2835	G protein-coupled receptor 12	1559603_at	3263	1.55	0.0014		1559603_at	253	-1.76	0.0147
MMAA	166785	methylmalonic aciduria (cobalamin deficiency) cblA type	242702_at	3263	1.55	9.2e-06		242702_at	2319	-1.23	0.0295
TTC13	79573	tetratricopeptide repeat domain 13	219481_at	3355	1.54	5.4e-08		219481_at	1100	-1.38	0.0245
SLC39A6	25800	solute carrier family 39 (zinc transporter), member 6	1556551_s_at	3551	1.52	0.0013		1556551_s_at	726	-1.47	0.0013
BLMH	642	bleomycin hydrolase	202179_at	3740	1.5	2.7e-06		202179_at	1888	-1.27	0.0494
CRIP2	1397	cysteine-rich protein 2	208978_at	3832	1.49	1e-05		208978_at	1221	-1.36	0.0378
B3GALNT1	8706	beta-1,3-N-acetylgalactosaminyltransferase 1 (globoside blood group)	211812_s_at	3832	1.49	0.0007		211812_s_at	148	-1.91	0.0228
HGSNAT	138050	heparan-alpha-glucosaminide N-acetyltransferase	218017_s_at	3832	1.49	2.1e-05		218017_s_at	2696	-1.2	0.0324
CHN2	1124	chimerin (chimaerin) 2	207486_x_at	4064	1.47	0.0012		207486_x_at	631	-1.5	0.0471
TCTEX1D2	255758	Tctex1 domain containing 2	228606_at	4173	1.46	0.0001		228606_at	797	-1.45	0.0446
RNF180	285671	ring finger protein 180	242985_x_at	4173	1.46	0.0021		242985_x_at	1151	-1.37	0.0348
GFPT1	2673	glutamine--fructose-6-phosphate transaminase 1	202722_s_at	4322	1.45	9.7e-05		202722_s_at	134	-1.94	0.0152
SPON2	10417	spondin 2, extracellular matrix protein	218638_s_at	4322	1.45	0.0112		218638_s_at	2319	-1.23	0.0472
BF432946	NA		238915_at	4322	1.45	1.6e-05		238915_at	2551	-1.21	0.0149
SETD5	55209	SET domain containing 5	1569106_s_at	4461	1.44	0.0019		1569106_s_at	726	-1.47	0.0201
DR1	1810	down-regulator of transcription 1, TBP-binding (negative cofactor 2)	207654_x_at	4461	1.44	0.0014		207654_x_at	631	-1.5	0.0281
EML4	27436	echinoderm microtubule associated protein like 4	220386_s_at	4461	1.44	8e-05		220386_s_at	1983	-1.26	0.011
MEMO1	51072	mediator of cell motillity 1	1555522_s_at	4580	1.43	2e-06		1555522_s_at	1480	-1.32	0.0464
1556423_at	NA		1556423_at	4580	1.43	0.0001		1556423_at	1348	-1.34	0.0239
UNC13C	440279	unc-13 homolog C (C. elegans)	1562074_a_at	4580	1.43	0.0007		1562074_a_at	870	-1.43	0.0072
RIOK1	83732	RIO kinase 1 (yeast)	224450_s_at	4580	1.43	1.3e-05		224450_s_at	1888	-1.27	0.0481
COL12A1	1303	collagen, type XII, alpha 1	231879_at	4580	1.43	0.0005		231879_at	2434	-1.22	0.0318
1557042_at	NA		1557042_at	4716	1.42	0.0054		1557042_at	697	-1.48	0.0277
GPD2	2820	glycerol-3-phosphate dehydrogenase 2 (mitochondrial)	210007_s_at	4716	1.42	0.0001		210007_s_at	2551	-1.21	0.0454
TIA1	7072	TIA1 cytotoxic granule-associated RNA binding protein	201449_at	4868	1.41	0.0029		201449_at	2083	-1.25	0.047
JAK2	3717	Janus kinase 2	205842_s_at	4868	1.41	4.5e-05		205842_s_at	1221	-1.36	0.0392
MAPK8	5599	mitogen-activated protein kinase 8	210671_x_at	4868	1.41	0.0095		210671_x_at	1480	-1.32	0.0333
RBM6	10180	RNA binding motif protein 6	228030_at	4868	1.41	0.0126		228030_at	372	-1.65	0.0107
SQLE	6713	squalene epoxidase	213562_s_at	5033	1.4	0.0038		213562_s_at	345	-1.67	0.0019
CCDC90B	60492	coiled-coil domain containing 90B	218288_s_at	5033	1.4	5e-05		218288_s_at	2203	-1.24	0.0158
TMEM168	64418	ransmembrane protein 168	234726_s_at	5033	1.4	0.0024		234726_s_at	553	-1.53	0.0012
DR1	1810	down-regulator of transcription 1, TBP-binding	209188_x_at	5208	1.39	0.0043		209188_x_at	870	-1.43	0.0369
KBTBD7	84078	kelch repeat and BTB (POZ) domain containing 7	223412_at	5208	1.39	0.0018		223412_at	302	-1.7	0.0283
LOC100128822	100128822	uncharacterized LOC100128822	235174_s_at	5354	1.38	0.0293		235174_s_at	916	-1.42	0.0287
RCAN3	11123	RCAN family member 3	226272_at	5503	1.37	0.0435		226272_at	1550	-1.31	0.0451
EPHA7	2045	EPH receptor A7	206852_at	5675	1.36	0.0002		206852_at	1550	-1.31	0.0118
RASA4	10156	RAS p21 protein activator 4	208534_s_at	5675	1.36	0.0029		208534_s_at	1636	-1.3	0.0372
DUSP12	11266	dual specificity phosphatase 12	218576_s_at	5675	1.36	3.3e-05		218576_s_at	1282	-1.35	0.04
KCNV1	27012	potassium channel, subfamily V, member 1	220294_at	5675	1.36	0.0313		220294_at	278	-1.73	0.0457
N92917	NA		226400_at	5675	1.36	0.0022		226400_at	372	-1.65	0.0068
206302_s_at	NA		206302_s_at	5887	1.35	0.0443		206302_s_at	178	-1.86	0.0443
DR1	1810	down-regulator of transcription 1, TBP-binding	216652_s_at	5887	1.35	0.0061		216652_s_at	1221	-1.36	0.0265
SLC25A15	10166	solute carrier family 25 (mitochondrial carrier; ornithine transporter) member 15	218653_at	5887	1.35	0.0007		218653_at	2319	-1.23	0.0356
UFM1	51569	ubiquitin-fold modifier 1	222502_s_at	5887	1.35	0.0145		222502_s_at	916	-1.42	0.0396
242153_at	NA		242153_at	5887	1.35	0.0036		242153_at	2551	-1.21	0.0462
C5orf24	134553	chromosome 5 open reading frame 24	1553106_at	6092	1.34	0.0272		1553106_at	1636	-1.3	0.0195
ADD2	119	adducin 2 (beta)	205268_s_at	6092	1.34	0.0135		205268_s_at	916	-1.42	0.0442
BACH1	571	BTB and CNC homology 1, basic leucine zipper transcription factor 1	204194_at	6312	1.33	0.0001		204194_at	1888	-1.27	0.004
DCAF17	80067	DDB1 and CUL4 associated factor 17	231921_at	6312	1.33	0.005		231921_at	1151	-1.37	0.0387
PRDX4	10549	peroxiredoxin 4	201923_at	6533	1.32	0.0174		201923_at	1983	-1.26	0.0325
ABI2	10152	abl-interactor 2	211793_s_at	6533	1.32	0.0265		211793_s_at	294	-1.71	0.0256
SMARCA2	6595	SWI/SNF related, matrix associated, actin dependent regulator of chromatin, subfamily a, member 2	212257_s_at	6533	1.32	0.0002		212257_s_at	450	-1.59	0.0226
230461_s_at	NA		230461_s_at	6533	1.32	0.0394		230461_s_at	1807	-1.28	0.0493
SCLT1	132320	sodium channel and clathrin linker 1	236487_at	6533	1.32	0.0004		236487_at	2319	-1.23	0.0324
MSANTD3	91283	Myb/SANT-like DNA-binding domain containing 3	1555841_at	6781	1.31	0.0001		1555841_at	1636	-1.3	0.0232
SEPT11	55752	septin 11	201308_s_at	6781	1.31	0.021		201308_s_at	631	-1.5	0.0181
ME2	4200	malic enzyme 2, NAD(+)-dependent, mitochondrial	210154_at	6781	1.31	0.0002		210154_at	834	-1.44	0.0392
TRIM27	5987	tripartite motif containing 27	210541_s_at	6781	1.31	0.0034		210541_s_at	576	-1.52	0.0339
ANKRD12	23253	ankyrin repeat domain 12	212286_at	6781	1.31	0.0008		212286_at	631	-1.5	0.0375
KLF3	51274	Kruppel-like factor 3 (basic)	225140_at	6781	1.31	0.008		225140_at	1282	-1.35	0.008
PTPLB	201562	protein tyrosine phosphatase-like (proline instead of catalytic arginine), member b	227741_at	6781	1.31	0.0068		227741_at	600	-1.51	0.0439
229465_s_at	NA		229465_s_at	6781	1.31	0.0198		229465_s_at	797	-1.45	0.0346
AU146493	NA		232952_at	6781	1.31	0.0006		232952_at	1983	-1.26	0.0149
SLC8A1	6546	solute carrier family 8 (sodium/calcium exchanger), member 1	241752_at	6781	1.31	0.007		241752_at	469	-1.58	0.0288
AA936428	NA		244674_at	6781	1.31	0.005		244674_at	422	-1.61	0.0051
SLC39A6	25800	solute carrier family 39 (zinc transporter), member 6	1555460_a_at	7040	1.3	0.0164		1555460_a_at	178	-1.86	0.0291
ZMYM4	9202	zinc finger, MYM-type 4	202049_s_at	7040	1.3	9.5e-06		202049_s_at	1151	-1.37	0.0188
RACGAP1	29127	Rac GTPase activating protein 1	222077_s_at	7040	1.3	0.0003		222077_s_at	1983	-1.26	0.0306
CEP170P1	645455	centrosomal protein 170kDa pseudogene 1	1552717_s_at	7314	1.29	0.008		1552717_s_at	406	-1.62	0.0128
ARPC2	10109	actin related protein 2/3 complex, subunit 2, 34kDa	208679_s_at	7314	1.29	3.4e-05		208679_s_at	1480	-1.32	0.0196
MAP2	4133	microtubule-associated protein 2	210015_s_at	7314	1.29	0.0114		210015_s_at	61	-2.26	0.0273
CLASP2	23122	cytoplasmic linker associated protein 2	212309_at	7314	1.29	1.1e-06		212309_at	1151	-1.37	0.046
SMC4	10051	structural maintenance of chromosomes 4	201663_s_at	7619	1.28	0.0002		201663_s_at	1550	-1.31	0.0003
ZMYND11	10771	zinc finger, MYND-type containing 11	202137_s_at	7619	1.28	0.0012		202137_s_at	482	-1.57	0.0064
DOPEY2	9980	dopey family member 2	205248_at	7619	1.28	0.0444		205248_at	385	-1.64	0.015
213655_at	NA		213655_at	7619	1.28	0.0122		213655_at	763	-1.46	0.0075
SERBP1	26135	SERPINE1 mRNA binding protein 1	217725_x_at	7619	1.28	0.0016		217725_x_at	668	-1.49	0.0042
DPH5	51611	DPH5 homolog (S. cerevisiae)	222360_at	7619	1.28	0.0014		222360_at	2319	-1.23	0.0425
UBA6	55236	ubiquitin-like modifier activating enzyme 6	222601_at	7619	1.28	0.0026		222601_at	1480	-1.32	0.0192
METTL2A	339175	methyltransferase like 2A	225253_s_at	7619	1.28	0.0017		225253_s_at	631	-1.5	0.0175
XRN2	22803	5'-3' exoribonuclease 2	233878_s_at	7619	1.28	0.0051		233878_s_at	1636	-1.3	0.0233
ICA1L	130026	islet cell autoantigen 1,69kDa-like	1554205_s_at	7915	1.27	0.0025		1554205_s_at	2551	-1.21	0.0076
ARHGAP20	57569	Rho GTPase activating protein 20	1555020_a_at	7915	1.27	0.0068		1555020_a_at	1100	-1.38	0.0086
ABI2	10152	abl-interactor 2	207268_x_at	7915	1.27	0.0435		207268_x_at	763	-1.46	0.0267
229334_at	NA		229334_at	7915	1.27	0.0109		229334_at	726	-1.47	0.0214
LGMN	5641	legumain	201212_at	8191	1.26	8.7e-05		201212_at	576	-1.52	0.047
SNRPB2	6629	small nuclear ribonucleoprotein polypeptide B	202505_at	8191	1.26	2.2e-06		202505_at	2696	-1.2	0.0499
CYP2C8	1558	cytochrome P450, family 2, subfamily C, polypeptide 8	208147_s_at	8191	1.26	0.0314		208147_s_at	2083	-1.25	0.0436
FRY	10129	furry homolog (Drosophila)	214318_s_at	8191	1.26	0.0293		214318_s_at	916	-1.42	0.0363
PMS2P1	5379	postmeiotic segregation increased 2 pseudogene 1	216843_x_at	8191	1.26	0.0003		216843_x_at	2434	-1.22	0.0485
AGPS	8540	alkylglycerone phosphate synthase	225108_at	8191	1.26	0.0058		225108_at	1480	-1.32	0.0492
PRRC2C	23215	proline-rich coiled-coil 2C	230618_s_at	8191	1.26	0.0023		230618_s_at	870	-1.43	0.0125
ZMYND11	10771	zinc finger, MYND-type containing 11	1554159_a_at	8512	1.25	0.0374		1554159_a_at	283	-1.72	0.007
TIPRL	261726	TIP41, TOR signaling pathway regulator-like (S. cerevisiae)	1554351_a_at	8512	1.25	0.0181		1554351_a_at	726	-1.47	0.0319
TPR	7175	translocated promoter region, nuclear basket protein	1557227_s_at	8512	1.25	0.0486		1557227_s_at	1050	-1.39	0.0273
W26593	NA		213048_s_at	8512	1.25	0.0071		213048_s_at	1403	-1.33	0.0005
POLR3GL	84265	polymerase (RNA) III (DNA directed) polypeptide G (32kD)-like	223269_at	8512	1.25	0.0006		223269_at	1636	-1.3	0.0279
COMMD2	51122	COMM domain containing 2	223491_at	8512	1.25	0.0028		223491_at	2083	-1.25	0.0033
ZNF649	65251	zinc finger protein 649	223616_at	8512	1.25	0.0011		223616_at	1636	-1.3	0.0018
SCYL2	55681	SCY1-like 2 (S. cerevisiae)	224960_at	8512	1.25	0.0009		224960_at	1403	-1.33	0.0462
RBMX	27316	RNA binding motif protein, X-linked	225310_at	8512	1.25	0.0293		225310_at	1636	-1.3	0.0472
AP1S2	8905	adaptor-related protein complex 1, sigma 2 subunit	230264_s_at	8512	1.25	0.0015		230264_s_at	1983	-1.26	0.0184
CTDSPL2	51496	CTD (carboxy-terminal domain, RNA polymerase II, polypeptide A) small phosphatase like 2	1555106_a_at	8849	1.24	0.0109		1555106_a_at	1100	-1.38	0.014
LOC283484	283484	uncharacterized LOC283484	1556940_at	8849	1.24	0.0149		1556940_at	1480	-1.32	0.0179
NBPF14	25832	neuroblastoma breakpoint family, member 14	201104_x_at	8849	1.24	0.0005		201104_x_at	2434	-1.22	0.044
PSIP1	11168	PC4 and SFRS1 interacting protein 1	205961_s_at	8849	1.24	0.0003		205961_s_at	2203	-1.24	0.0485
DNAJC13	23317	DnaJ (Hsp40) homolog, subfamily C, member 13	212467_at	8849	1.24	0.0002		212467_at	2551	-1.21	0.0214
QARS	5859	glutaminyl-tRNA synthetase	217846_at	8849	1.24	0.0009		217846_at	2551	-1.21	0.0054
TXNDC15	79770	thioredoxin domain containing 15	220495_s_at	8849	1.24	0.003		220495_s_at	1221	-1.36	0.0235
NOL11	25926	nucleolar protein 11	221970_s_at	8849	1.24	0.0002		221970_s_at	2203	-1.24	0.0377
DHX40	79665	DEAH (Asp-Glu-Ala-His) box polypeptide 40	222574_s_at	8849	1.24	0.0001		222574_s_at	1888	-1.27	0.0435
CTDSPL2	51496	CTD (carboxy-terminal domain, RNA polymerase II, polypeptide A) small phosphatase like 2	223271_s_at	8849	1.24	0.0199		223271_s_at	194	-1.83	0.0303
LYPLAL1	127018	lysophospholipase-like 1	226851_at	8849	1.24	0.0114		226851_at	2083	-1.25	0.047
1557280_s_at	NA		1557280_s_at	9192	1.23	0.0472		1557280_s_at	797	-1.45	0.0454
USP46	64854	ubiquitin specific peptidase 46	203869_at	9192	1.23	0.0327		203869_at	631	-1.5	0.0202
EEF1B2	1933	eukaryotic translation elongation factor 1 beta 2	200705_s_at	9532	1.22	0.0016		200705_s_at	1983	-1.26	0.0352
SF3B1	23451	splicing factor 3b, subunit 1, 155kDa	201070_x_at	9532	1.22	0.0471		201070_x_at	2319	-1.23	0.0477
ING2	3622	inhibitor of growth family, member 2	205981_s_at	9532	1.22	0.0132		205981_s_at	2203	-1.24	0.0238
DTX2P1-UPK3BP1-PMS2P11	441263	DTX2P1-UPK3BP1-PMS2P11 readthrough (non-protein coding)	210707_x_at	9532	1.22	0.0013		210707_x_at	2434	-1.22	0.0486
USP38	84640	ubiquitin specific peptidase 38	223289_s_at	9532	1.22	0.0156		223289_s_at	1100	-1.38	0.0405
Hs.471148	NA		229928_at	9532	1.22	0.0056		229928_at	2551	-1.21	0.0285
ZNF641	121274	zinc finger protein 641	1554958_at	9890	1.21	0.0092		1554958_at	1807	-1.28	0.0247
SNRK	54861	SNF related kinase	209481_at	9890	1.21	0.0095		209481_at	2319	-1.23	0.0165
210076_x_at	NA		210076_x_at	9890	1.21	0.0005		210076_x_at	916	-1.42	0.0061
FAM35A	54537	family with sequence similarity 35, member A	220547_s_at	9890	1.21	0.0052		220547_s_at	1480	-1.32	0.0461
COMMD5	28991	COMM domain containing 5	223198_x_at	9890	1.21	0.0101		223198_x_at	1983	-1.26	0.0346
DGAT2	84649	diacylglycerol O-acyltransferase 2	226064_s_at	9890	1.21	0.0285		226064_s_at	2319	-1.23	0.0395
CHAMP1	283489	chromosome alignment maintaining phosphoprotein 1	226194_at	9890	1.21	0.0004		226194_at	1348	-1.34	0.0223
PHF20L1	51105	PHD finger protein 20-like 1	226942_at	9890	1.21	0.0013		226942_at	1728	-1.29	0.0289
CLASP2	23122	cytoplasmic linker associated protein 2	212306_at	10254	1.2	0.0183		212306_at	165	-1.87	0.0347
BCLAF1	9774	BCL2-associated transcription factor 1	214499_s_at	10254	1.2	0.0435		214499_s_at	356	-1.66	0.0334
GADD45B	4616	growth arrest and DNA-damage-inducible, beta	207574_s_at	658	-2.43	0.0062		207574_s_at	996	1.4	0.0185
RGN	9104	regucalcin (senescence marker protein-30)	210751_s_at	1151	-2.07	3.1e-10		210751_s_at	2319	1.23	0.0387
LUZP1	7798	leucine zipper protein 1	1558173_a_at	1171	-2.06	3.8e-08		1558173_a_at	2083	1.25	0.0231
SRGN	5552	serglycin	201858_s_at	1268	-2.01	0.029		201858_s_at	631	1.5	0.0467
IQCA1	79781	IQ motif containing with AAA domain 1	238584_at	1483	-1.92	3.6e-05		238584_at	631	1.5	0.0457
DUXAP10	503639	double homeobox A pseudogene 10	228116_at	1659	-1.86	2e-05		228116_at	1983	1.26	0.0289
CEBPD	1052	CCAAT/enhancer binding protein (C/EBP), delta	203973_s_at	2558	-1.65	0.0366		203973_s_at	870	1.43	0.0149
SLCO4A1	28231	solute carrier organic anion transporter family, member 4A1	219911_s_at	2622	-1.64	0.0033		219911_s_at	2319	1.23	0.0341
CTTN	2017	cortactin	201059_at	3042	-1.58	4.1e-11		201059_at	2696	1.2	0.0446
CPQ	10404	carboxypeptidase Q	203501_at	3042	-1.58	0.0008		203501_at	2434	1.22	0.0343
KCNN3	3782	potassium intermediate/small conductance calcium-activated channel, subfamily N, member 3	205902_at	3832	-1.49	0.0082		205902_at	437	1.6	0.0262
AKAP13	11214	A kinase (PRKA) anchor protein 13	222024_s_at	3832	-1.49	0.0017		222024_s_at	1050	1.39	0.0074
NFIC	4782	nuclear factor I/C (CCAAT-binding transcription factor)	213298_at	3958	-1.48	3.6e-06		213298_at	1888	1.27	0.0029
ICAM2	3384	intercellular adhesion molecule 2	213620_s_at	3958	-1.48	0.0332		213620_s_at	534	1.54	0.0259
MAPK11	5600	mitogen-activated protein kinase 11	211499_s_at	4173	-1.46	1.1e-06		211499_s_at	2434	1.22	0.0216
DHRS3	9249	dehydrogenase/reductase (SDR family) member 3	202481_at	4461	-1.44	0.0215		202481_at	1403	1.33	0.0219
AW296081	NA		241613_at	4461	-1.44	0.0031		241613_at	600	1.51	0.0215
FOXO4	4303	forkhead box O4	205451_at	4580	-1.43	6.2e-05		205451_at	1807	1.28	0.0436
LOC728730	728730	uncharacterized LOC728730	242835_s_at	4580	-1.43	0.0011		242835_s_at	1888	1.27	0.0063
MICALL2	79778	MICAL-like 2	219332_at	5033	-1.4	8.7e-06		219332_at	1983	1.26	0.0133
AAMDC	28971	adipogenesis associated, Mth938 domain containing	221599_at	5675	-1.36	0.0022		221599_at	1983	1.26	0.017
LOC283174	283174	MIR4697 host gene (non-protein coding)	229734_at	5887	-1.35	0.0022		229734_at	2083	1.25	0.0104
ICAM2	3384	intercellular adhesion molecule 2	204683_at	6533	-1.32	0.0489		204683_at	916	1.42	0.0375
TWIST1	7291	twist homolog 1 (Drosophila)	213943_at	6781	-1.31	0.0003		213943_at	996	1.4	0.0187
ATP6V0E1	8992	ATPase, H+ transporting, lysosomal 9kDa, V0 subunit e1	214150_x_at	6781	-1.31	0.0288		214150_x_at	1983	1.26	0.0435
RNF121	55298	ring finger protein 121	219021_at	6781	-1.31	0.0107		219021_at	2083	1.25	0.0098
METTL16	79066	methyltransferase like 16	238931_at	6781	-1.31	0.0032		238931_at	2434	1.22	0.0206
FLJ33534	285150	uncharacterized LOC285150	1564233_at	7040	-1.3	4.5e-06		1564233_at	1550	1.31	0.0332
ST5	6764	suppression of tumorigenicity 5	202440_s_at	7314	-1.29	0.0028		202440_s_at	2696	1.2	0.0484
LENG8	114823	leukocyte receptor cluster (LRC) member 8	224673_at	7314	-1.29	0.0478		224673_at	1480	1.32	0.0434
SYT7	9066	synaptotagmin VII	226167_at	7314	-1.29	0.0224		226167_at	1728	1.29	0.0319
MYH14	79784	myosin, heavy chain 14, non-muscle	226988_s_at	7314	-1.29	0.0005		226988_s_at	2434	1.22	0.0145
1556891_at	NA		1556891_at	9192	-1.23	0.0094		1556891_at	2319	1.23	0.0492
ZBTB16	7704	zinc finger and BTB domain containing 16	244697_at	9192	-1.23	0.0172		244697_at	870	1.43	0.0161
HSD17B14	51171	hydroxysteroid (17-beta) dehydrogenase 14	224494_x_at	9890	-1.21	0.0063		224494_x_at	2083	1.25	0.0441
PHF19	26147	PHD finger protein 19	227211_at	9890	-1.21	0.0015		227211_at	1807	1.28	0.003
AI949772	NA		228243_at	9890	-1.21	0.0007		228243_at	834	1.44	0.0297
LDHD	197257	lactate dehydrogenase D	229241_at	9890	-1.21	0.0017		229241_at	2319	1.23	0.0142
TMIE	259236	transmembrane inner ear	1553601_a_at	10254	-1.2	0.0034		1553601_a_at	1807	1.28	0.0017
	Upregulated in both groups (positive correlation)
	Downregulated in both groups (positive correlation)
	Upregulated in developing DLFC and downregulated in schizophrenic DLFC (negative correlation)
	Downregulated in developing DLFC and upregulated in schizophrenic DLFC (negative correlation)

## Sheet: Supplementary Table 4
Supplementary Table 4. List of genes whose expression levels are regulated and altered during development of human DLFC (GSE25219) and in schizophrenic DLFC (GSE21138), respectively.
Gene symbol	EntrezGene ID	Gene name	Development of DLFC (GSE25219)					Schizophrenic DLFC (GSE21138)
			Probe ID	Rank	Fold change	P-value		Probe ID	Rank	Fold change	P-value
C4orf19	55286	chromosome 4 open reading frame 19	NM_001104629	181	1.7764	0.0248		235350_at	1728	1.29	0.0456
NKAIN4	128414	Na+/K+ transporting ATPase interacting 4	NM_152864	536	1.5579	0.0062		230668_at	1100	1.38	0.0112
GDF11	10220	growth differentiation factor 11	NM_005811	555	1.5511	0.001		216860_s_at	1403	1.33	0.008
ETV4	2118	ets variant 4	NM_001986	931	1.4517	3e-06		211603_s_at	1807	1.28	0.0399
LPPR2	64748	lipid phosphate phosphatase-related protein type 2	NM_022737	1302	1.3869	0.0341		218509_at	2551	1.21	0.0465
FADS2	9415	fatty acid desaturase 2	ENST00000278840	1472	1.3634	0.0217		243953_at	2083	1.25	0.0256
EMID1	129080	EMI domain containing 1	NM_133455	1654	1.3424	0.0141		213779_at	1282	1.35	0.02
FZD2	2535	frizzled family receptor 2	NM_001466	1767	1.3299	0.0009		210220_at	1403	1.33	0.0159
CST3	1471	cystatin C	ENST00000376925	2211	1.2825	0.0345		237623_at	2203	1.24	0.0092
SOX4	6659	SRY (sex determining region Y)-box 4	NM_003107	2255	1.2791	5e-06		213668_s_at	1550	1.31	0.0178
OSBP2	23762	oxysterol binding protein 2	NM_030758	2273	1.2768	0.0215		1569617_at	2203	1.24	0.0443
HES1	3280	hairy and enhancer of split 1, (Drosophila)	ENST00000232424	2324	1.2716	0.0123		203395_s_at	916	1.42	0.0083
CPXM1	56265	carboxypeptidase X (M14 family), member 1	NM_001184699	2373	1.2672	0.0019		227860_at	1550	1.31	0.0215
ITPKC	80271	inositol-trisphosphate 3-kinase C	NM_025194	2402	1.2643	0.0071		213076_at	1888	1.27	0.0151
WDR1	9948	WD repeat domain 1	NM_017491	2465	1.2592	0.0427		240282_at	1636	1.3	0.0092
MEX3D	399664	mex-3 homolog D (C. elegans)	NM_203304	2629	1.246	0.0003		244712_at	1282	1.35	0.0404
SOX21	11166	SRY (sex determining region Y)-box 21	NM_007084	2667	1.243	0.0085		208468_at	1728	1.29	0.0472
EIF4EBP1	1978	eukaryotic translation initiation factor 4E binding protein 1	NM_004095	2745	1.236	0.0093		221539_at	1480	1.32	0.0344
PLXND1	23129	plexin D1	ENST00000324093	2789	1.2307	0.0197		212235_at	2083	1.25	0.0138
C20orf201	198437	chromosome 20 open reading frame 201	BC036837	2842	1.2271	0.0353		1554977_at	2083	1.25	0.0247
BARX2	8538	BARX homeobox 2	ENST00000281437	2879	1.224	0.0019		210419_at	2551	1.21	0.0277
HS3ST3B1	9953	heparan sulfate (glucosamine) 3-O-sulfotransferase 3B1	ENST00000360954	2938	1.218	0.0464		237575_at	2551	1.21	0.0271
FOXO1	2308	forkhead box O1	NM_002015	2954	1.217	0.0434		202723_s_at	2083	1.25	0.0386
COL4A2	1284	collagen, type IV, alpha 2	ENST00000360467	2964	1.2166	0.0004		211964_at	870	1.43	0.032
GATA6	2627	GATA binding protein 6	NM_005257	2987	1.2141	0.0237		240385_at	2696	1.2	0.0348
GATSL3	652968	GATS protein-like 3	NM_001037666	3046	1.2098	0.0275		233528_s_at	996	1.4	0.0165
RYR3	6263	ryanodine receptor 3	ENST00000415757	3102	1.2063	0.0084		233129_at	1221	1.36	0.0249
CSRNP1	64651	cysteine-serine-rich nuclear protein 1	NM_033027	3114	1.2059	0.007		225557_at	1807	1.28	0.0116
AK000115	NA		AK000115	3144	1.2037	0.0393		234562_x_at	668	1.49	0.0241
CNDP1	84735	carnosine dipeptidase 1 (metallopeptidase M20 family)	NM_032649	8	-3.07319	1.3e-05		223699_at	24	-2.48	0.0135
PRUNE2	158471	prune homolog 2 (Drosophila)	ENST00000492157	17	-2.60794	3.1e-05		212806_at	9	-2.73	0.0183
NECAB1	64168	N-terminal EF-hand calcium binding protein 1	ENST00000417640	23	-2.53292	0.0004		233305_at	44	-2.33	0.0339
TMEM144	55314	transmembrane protein 144	ENST00000296529	24	-2.45388	0.0007		219750_at	47	-2.31	0.0003
SCN1A	6323	sodium channel, voltage-gated, type I, alpha subunit	NM_001202435	28	-2.40823	1.8e-06		1555246_a_at	870	-1.43	0.0375
SPP1	6696	secreted phosphoprotein 1	NM_001251830	38	-2.32707	4.2e-05		209875_s_at	10	-2.66	0.0199
KIAA0430	9665	KIAA0430	NM_014647	49	-2.16115	1.5e-05		1558697_a_at	236	-1.78	0.0021
ABCA8	10351	ATP-binding cassette, sub-family A (ABC1), member 8	NM_007168	53	-2.10115	0.0015		204719_at	35	-2.36	0.019
GLDN	342035	gliomedin	NM_181789	55	-2.09356	0.0001		230360_at	73	-2.15	0.0368
PREPL	9581	prolyl endopeptidase-like	NM_006036	65	-2.04304	0.0002		212216_at	13	-2.62	0.0372
PARM1	25849	prostate androgen-regulated mucin-like protein 1	NM_015393	72	-1.99877	0.0005		204687_at	2434	-1.22	0.0403
KLK6	5653	kallikrein-related peptidase 6	ENST00000376851	74	-1.99303	0.0016		204733_at	165	-1.87	0.0276
CARNS1	57571	carnosine synthase 1	NM_001166222	75	-1.99233	0.0005		228984_at	311	-1.69	0.0237
ATP6V1C1	528	ATPase, H+ transporting, lysosomal 42kDa, V1 subunit C1	NM_001695	81	-1.97369	0.0161		202873_at	64	-2.25	0.0178
C4orf3	401152	chromosome 4 open reading frame 3	NM_001001701	88	-1.94258	0.0043		224602_at	834	-1.44	0.0114
OXR1	55074	oxidation resistance 1	NM_001198533	96	-1.93287	0.0001		223879_s_at	50	-2.3	0.0477
RBM11	54033	RNA binding motif protein 11	NM_144770	99	-1.92804	0.0096		232549_at	1221	-1.36	0.0358
NDUFB5	4711	NADH dehydrogenase (ubiquinone) 1 beta subcomplex, 5, 16kDa	ENST00000259037	107	-1.91592	0.0004		203621_at	1983	-1.26	0.0349
SEPP1	6414	selenoprotein P, plasma, 1	ENST00000514985	110	-1.91001	0.0016		231669_at	2696	-1.2	0.0115
RWDD2B	10069	RWD domain containing 2B	ENST00000493196	117	-1.87924	0.0046		222614_at	35	-2.36	0.0095
CD55	1604	CD55 molecule, decay accelerating factor for complement (Cromer blood group)	NM_001114752	129	-1.85489	5.1e-07		201926_s_at	1151	-1.37	0.0467
CREBRF	153222	CREB3 regulatory factor	NM_153607	132	-1.84753	1.7e-06		238476_at	916	-1.42	0.0413
CASQ1	844	calsequestrin 1 (fast-twitch, skeletal muscle)	NM_001231	134	-1.84732	7.8e-05		219645_at	1807	-1.28	0.0423
KCNIP4	80333	Kv channel interacting protein 4	NM_147182	135	-1.84598	0.002		224530_s_at	372	-1.65	0.0391
PIP4K2A	5305	phosphatidylinositol-5-phosphate 4-kinase, type II, alpha	NM_005028	159	-1.79865	4.2e-05		229713_at	158	-1.88	0.006
ZNF25	219749	zinc finger protein 25	NM_145011	160	-1.79831	0.0001		235164_at	763	-1.46	0.0312
PXK	54899	PX domain containing serine/threonine kinase	AK131385	161	-1.79808	0.001		1552275_s_at	258	-1.75	0.0291
MTMR2	8898	myotubularin related protein 2	NM_001243571	164	-1.79291	0.0022		214649_s_at	1221	-1.36	0.0171
SUPT7L	9913	suppressor of Ty 7 (S. cerevisiae)-like	ENST00000337768	166	-1.79243	0.0002		201836_s_at	631	-1.5	0.0257
PLD1	5337	phospholipase D1, phosphatidylcholine-specific	NM_002662	168	-1.79035	0.0009		226636_at	1636	-1.3	0.0446
GAB1	2549	GRB2-associated binding protein 1	ENST00000262995	170	-1.79027	0.0001		225998_at	576	-1.52	0.0108
B4GALT6	9331	UDP-Gal:betaGlcNAc beta 1,4- galactosyltransferase, polypeptide 6	NM_004775	174	-1.78587	0.0035		206232_s_at	406	-1.62	0.0409
G3BP2	9908	GTPase activating protein (SH3 domain) binding protein 2	ENST00000359707	175	-1.78516	0.002		208840_s_at	15	-2.57	0.0204
C4orf33	132321	chromosome 4 open reading frame 33	ENST00000281146	189	-1.76464	3.9e-05		1552370_at	2203	-1.24	0.0258
IMPA1	3612	inositol(myo)-1(or 4)-monophosphatase 1	NM_005536	190	-1.76187	0.0014		203011_at	1100	-1.38	0.0436
CISD1	55847	CDGSH iron sulfur domain 1	ENST00000333926	197	-1.75628	0.0014		218597_s_at	1282	-1.35	0.0478
HTR1F	3355	5-hydroxytryptamine (serotonin) receptor 1F, G protein-coupled	NM_000866	198	-1.75604	0.0023		221458_at	2551	-1.21	0.0186
IKZF5	64376	IKAROS family zinc finger 5 (Pegasus)	ENST00000368886	199	-1.75563	0.0004		220086_at	1480	-1.32	0.0157
C5orf22	55322	chromosome 5 open reading frame 22	ENST00000325366	209	-1.74969	0.0025		1552660_a_at	126	-1.96	0.0371
HBS1L	10767	HBS1-like (S. cerevisiae)	NM_006620	213	-1.74725	8.3e-06		209316_s_at	600	-1.51	0.0421
CLDND1	56650	claudin domain containing 1	NM_001040199	224	-1.74167	1.5e-05		208925_at	294	-1.71	0.0179
SYNJ1	8867	synaptojanin 1	NM_003895	230	-1.73964	0.013		207594_s_at	2	-3.06	0.0244
CAST	831	calpastatin	NM_001042440	231	-1.73866	3.8e-06		208908_s_at	2551	-1.21	0.045
MBNL2	10150	muscleblind-like splicing regulator 2	NM_144778	236	-1.73496	4.7e-05		205018_s_at	61	-2.26	0.0266
SNX2	6643	sorting nexin 2	ENST00000379516	239	-1.73234	0.0251		202113_s_at	236	-1.78	0.0389
ETS2	2114	v-ets erythroblastosis virus E26 oncogene homolog 2 (avian)	NM_001256295	247	-1.7259	0.0003		201329_s_at	1550	-1.31	0.0473
RNF146	81847	ring finger protein 146	NM_001242844	252	-1.72018	0.0006		221430_s_at	697	-1.48	0.0372
CDC42SE2	56990	CDC42 small effector 2	NM_020240	261	-1.71248	0.0007		1552612_at	71	-2.18	0.0498
CREBL2	1389	cAMP responsive element binding protein-like 2	NM_001310	262	-1.71202	0.0002		201988_s_at	870	-1.43	0.0282
RICTOR	253260	RPTOR independent companion of MTOR, complex 2	NM_152756	281	-1.69714	4e-05		226310_at	1550	-1.31	0.0325
DNAJC27	51277	DnaJ (Hsp40) homolog, subfamily C, member 27	NM_016544	286	-1.69408	0.0035		233368_s_at	1100	-1.38	0.0381
CNTNAP4	85445	contactin associated protein-like 4	NM_033401	289	-1.69331	0.0011		1553442_a_at	283	-1.72	0.0081
LMLN	89782	leishmanolysin-like (metallopeptidase M8 family)	NM_001136049	297	-1.68983	0.0009		1553284_s_at	996	-1.4	0.0155
NMNAT2	23057	nicotinamide nucleotide adenylyltransferase 2	ENST00000287713	299	-1.68672	0.0135		1556029_s_at	59	-2.27	0.0244
DNAJC21	134218	DnaJ (Hsp40) homolog, subfamily C, member 21	NM_194283	304	-1.68385	0.0001		238337_s_at	1151	-1.37	0.0301
MAPK9	5601	mitogen-activated protein kinase 9	ENST00000452135	311	-1.67733	0.0033		210570_x_at	187	-1.85	0.0393
SYT14	255928	synaptotagmin XIV	NM_001146261	338	-1.6598	0.0014		1553654_at	1403	-1.33	0.0052
CCDC25	55246	coiled-coil domain containing 25	NM_018246	344	-1.65698	3.4e-05		222525_s_at	2203	-1.24	0.0305
ELOVL1	64834	ELOVL fatty acid elongase 1	NM_001256399	350	-1.64954	0.0027		218028_at	553	-1.53	0.0343
ANLN	54443	anillin, actin binding protein	NM_018685	351	-1.64938	0.0109		222608_s_at	40	-2.34	0.0467
USO1	8615	USO1 vesicle docking protein homolog (yeast)	NM_003715	354	-1.64556	0.0009		201831_s_at	1550	-1.31	0.0459
UGP2	7360	UDP-glucose pyrophosphorylase 2	NM_001001521	356	-1.64389	5.6e-05		205480_s_at	996	-1.4	0.0396
LAMP2	3920	lysosomal-associated membrane protein 2	NM_002294	379	-1.63065	0.0005		203041_s_at	236	-1.78	0.0179
FSD1L	83856	fibronectin type III and SPRY domain containing 1-like	NM_031919	382	-1.62831	0.0211		242807_at	499	-1.56	0.0384
GUCY1B3	2983	guanylate cyclase 1, soluble, beta 3	NM_000857	385	-1.62701	0.0134		211555_s_at	450	-1.59	0.0419
ENPP2	5168	ectonucleotide pyrophosphatase/phosphodiesterase 2	ENST00000522826	391	-1.62309	0.0025		210839_s_at	12	-2.63	0.013
GTPBP10	85865	GTP-binding protein 10 (putative)	NM_033107	399	-1.61661	0.0001		239773_at	1983	-1.26	0.0069
ACSL1	2180	acyl-CoA synthetase long-chain family member 1	NM_001995	407	-1.61246	9.7e-05		207275_s_at	406	-1.62	0.0158
NEGR1	257194	neuronal growth regulator 1	ENST00000357731	409	-1.61055	0.0352		1553194_at	98	-2.04	0.0352
PATL1	219988	protein associated with topoisomerase II homolog 1 (yeast)	BC065264	416	-1.60728	0.0022		225468_at	1636	-1.3	0.0246
SORT1	6272	sortilin 1	ENST00000256637	418	-1.60587	0.0001		212797_at	126	-1.96	0.0051
BAG4	9530	BCL2-associated athanogene 4	NM_004874	424	-1.60212	0.0048		219624_at	2551	-1.21	0.0197
MFSD6	54842	major facilitator superfamily domain containing 6	NM_017694	426	-1.60177	0.0007		219858_s_at	95	-2.05	0.0388
CSE1L	1434	CSE1 chromosome segregation 1-like (yeast)	NM_001316	433	-1.60031	0.0133		201112_s_at	450	-1.59	0.0334
SRP72	6731	signal recognition particle 72kDa	NM_006947	447	-1.59395	0.0002		208800_at	220	-1.8	0.0181
GLS	2744	glutaminase	NM_014905	450	-1.59304	0.0117		203158_s_at	158	-1.88	0.0307
BBS7	55212	Bardet-Biedl syndrome 7	NM_176824	461	-1.58798	0.0025		219688_at	576	-1.52	0.0426
SYN2	6854	synapsin II	ENST00000432424	468	-1.5861	0.0224		210315_at	67	-2.21	0.0443
LANCL1	10314	LanC lantibiotic synthetase component C-like 1 (bacterial)	ENST00000443314	469	-1.5859	0.0005		202019_s_at	142	-1.92	0.0123
RPA1	6117	replication protein A1, 70kDa	NM_002945	471	-1.5853	0.0004		201529_s_at	996	-1.4	0.0406
BCLAF1	9774	BCL2-associated transcription factor 1	NM_014739	473	-1.58386	0.0063		214499_s_at	356	-1.66	0.0334
DNAJC18	202052	DnaJ (Hsp40) homolog, subfamily C, member 18	NM_152686	477	-1.58301	0.0004		227166_at	194	-1.83	0.0289
EIF4A2	1974	eukaryotic translation initiation factor 4A2	NM_001967	484	-1.57971	0.0052		1555996_s_at	870	-1.43	0.0256
MAPK10	5602	mitogen-activated protein kinase 10	ENST00000395166	486	-1.57852	0.0002		204813_at	996	-1.4	0.048
EDIL3	10085	EGF-like repeats and discoidin I-like domains 3	ENST00000296591	494	-1.57152	0.0001		207379_at	345	-1.67	0.0054
STS	412	steroid sulfatase (microsomal), isozyme S	ENST00000217961	502	-1.56818	0.0125		203768_s_at	1807	-1.28	0.0293
PAPOLG	64895	poly(A) polymerase gamma	NM_022894	508	-1.56653	0.003		224427_s_at	1983	-1.26	0.0334
MCF2	4168	MCF.2 cell line derived transforming sequence	ENST00000520602	517	-1.56399	0.0018		1555313_a_at	422	-1.61	0.0406
LRPPRC	10128	leucine-rich pentatricopeptide repeat containing	NM_133259	520	-1.56308	0.0027		211971_s_at	631	-1.5	0.0447
PDE1C	5137	phosphodiesterase 1C, calmodulin-dependent 70kDa	ENST00000396184	525	-1.56133	0.0015		236344_at	1151	-1.37	0.0207
NR3C1	2908	nuclear receptor subfamily 3, group C, member 1 (glucocorticoid receptor)	NM_001204258	533	-1.55831	3.1e-06		201866_s_at	450	-1.59	0.0091
IDH3A	3419	isocitrate dehydrogenase 3 (NAD+) alpha	ENST00000299518	537	-1.55759	0.0212		202069_s_at	165	-1.87	0.0221
FBXO28	23219	F-box protein 28	NM_015176	538	-1.55719	0.0275		202272_s_at	1050	-1.39	0.034
CAB39	51719	calcium binding protein 39	NM_016289	540	-1.55621	0.0049		224311_s_at	78	-2.14	0.0351
HSPA2	3306	heat shock 70kDa protein 2	NM_021979	542	-1.55574	0.0029		211538_s_at	267	-1.74	0.0358
XRCC5	7520	X-ray repair complementing defective repair in Chinese hamster cells 5 (double-strand-break rejoining)	ENST00000392133	553	-1.55171	0.0037		208642_s_at	726	-1.47	0.0111
CFL2	1073	cofilin 2 (muscle)	NM_138638	557	-1.55059	0.0005		233496_s_at	194	-1.83	0.0125
IPO11	51194	importin 11	NM_001134779	560	-1.54722	0.0001		234304_s_at	631	-1.5	0.029
C2orf49	79074	chromosome 2 open reading frame 49	ENST00000258457	562	-1.547	5e-05		243093_at	1282	-1.35	0.0016
SCAMP1	9522	secretory carrier membrane protein 1	NM_004866	569	-1.54473	0.0325		206667_s_at	61	-2.26	0.0354
RPP38	10557	ribonuclease P/MRP 38kDa subunit	NM_183005	572	-1.5439	0.0016		205562_at	2083	-1.25	0.0423
GPR21	2844	G protein-coupled receptor 21	ENST00000373642	576	-1.54241	0.0255		221294_at	1480	-1.32	0.0468
UBE4B	10277	ubiquitination factor E4B	NM_001105562	578	-1.5424	5.8e-06		202316_x_at	187	-1.85	0.0431
C21orf91	54149	chromosome 21 open reading frame 91	ENST00000284881	582	-1.541	0.0064		226109_at	89	-2.07	0.0486
GTDC1	79712	glycosyltransferase-like domain containing 1	NM_001006636	585	-1.54073	0.0041		238585_at	142	-1.92	0.0286
GORASP2	26003	golgi reassembly stacking protein 2, 55kDa	NM_015530	587	-1.5393	0.013		208842_s_at	1348	-1.34	0.0279
OCRL	4952	oculocerebrorenal syndrome of Lowe	NM_000276	588	-1.53847	0.0183		208316_s_at	600	-1.51	0.0296
DIEXF	27042	digestive organ expansion factor homolog (zebrafish)	NM_014388	590	-1.53687	0.0001		204699_s_at	2203	-1.24	0.045
API5	8539	apoptosis inhibitor 5	NR_024625	598	-1.53419	0.0117		214959_s_at	178	-1.86	0.0266
PSMC2	5701	proteasome (prosome, macropain) 26S subunit, ATPase, 2	ENST00000435765	599	-1.53416	0.0009		201068_s_at	996	-1.4	0.0349
MAP7	9053	microtubule-associated protein 7	NM_001198608	601	-1.53381	5e-05		202889_x_at	763	-1.46	0.0232
MOSPD2	158747	motile sperm domain containing 2	ENST00000380492	607	-1.53085	0.0053		64883_at	668	-1.49	0.0079
CHAMP1	283489	chromosome alignment maintaining phosphoprotein 1	NM_032436	615	-1.52771	0.045		226194_at	1348	-1.34	0.0223
C11orf9	745	chromosome 11 open reading frame 9	ENST00000278836	619	-1.52617	0.0026		204073_s_at	187	-1.85	0.0347
FRYL	285527	FRY-like	NM_015030	621	-1.52587	0.0101		1563687_a_at	870	-1.43	0.0346
PDCD6IP	10015	programmed cell death 6 interacting protein	NM_001256192	626	-1.52446	0.0009		217746_s_at	1151	-1.37	0.016
ARL1	400	ADP-ribosylation factor-like 1	NM_001177	632	-1.52162	0.0075		201659_s_at	406	-1.62	0.0214
ATG2B	55102	autophagy related 2B	ENST00000359933	633	-1.52137	0.0014		222840_at	726	-1.47	0.0247
ABCE1	6059	ATP-binding cassette, sub-family E (OABP), member 1	NM_002940	644	-1.51874	0.0114		201872_s_at	1050	-1.39	0.0319
CNOT4	4850	CCR4-NOT transcription complex, subunit 4	NM_001190849	649	-1.51734	0.0036		210866_s_at	1636	-1.3	0.0315
EPRS	2058	glutamyl-prolyl-tRNA synthetase	NM_004446	657	-1.51527	0.0023		200841_s_at	1480	-1.32	0.005
CBR4	84869	carbonyl reductase 4	NM_032783	658	-1.51435	0.0002		244052_at	2551	-1.21	0.0295
FOLH1	2346	folate hydrolase (prostate-specific membrane antigen) 1	NM_001193473	659	-1.51362	0.0118		217487_x_at	117	-1.98	0.0059
PLS3	5358	plastin 3	NM_005032	664	-1.51187	6.1e-06		201215_at	1550	-1.31	0.0301
PHYHIPL	84457	phytanoyl-CoA 2-hydroxylase interacting protein-like	NM_032439	666	-1.51148	0.0204		226623_at	916	-1.42	0.0495
ATG13	9776	autophagy related 13	ENST00000434074	667	-1.51127	0.0012		209021_x_at	1550	-1.31	0.017
AKAP1	8165	A kinase (PRKA) anchor protein 1	NM_003488	669	-1.51063	3.2e-05		210625_s_at	797	-1.45	0.016
RNF14	9604	ring finger protein 14	NM_004290	672	-1.50976	0.0087		201823_s_at	116	-1.99	0.033
PROX1	5629	prospero homeobox 1	ENST00000498508	684	-1.5075	8.5e-05		207401_at	1728	-1.29	0.029
GPR37	2861	G protein-coupled receptor 37 (endothelin receptor type B-like)	ENST00000303921	688	-1.50708	0.0089		209631_s_at	106	-2.01	0.033
TAF9B	51616	TAF9B RNA polymerase II, TATA box binding protein (TBP)-associated factor, 31kDa	NM_015975	695	-1.5043	0.0304		221618_s_at	44	-2.33	0.0125
POT1	25913	protection of telomeres 1 homolog (S. pombe)	NM_001042594	697	-1.50401	0.0005		204353_s_at	311	-1.69	0.0076
PFKFB2	5208	6-phosphofructo-2-kinase/fructose-2,6-biphosphatase 2	NM_006212	706	-1.50168	0.0012		209992_at	1100	-1.38	0.0455
COPA	1314	coatomer protein complex, subunit alpha	NM_001098398	707	-1.50166	0.0011		214336_s_at	191	-1.84	0.032
TMEM30A	55754	transmembrane protein 30A	NM_018247	708	-1.50157	0.0002		232591_s_at	28	-2.46	0.0187
RAB18	22931	RAB18, member RAS oncogene family	NM_021252	711	-1.5005	0.0163		224787_s_at	697	-1.48	0.0259
SCRN3	79634	secernin 3	NM_024583	727	-1.49563	0.0211		219234_x_at	1050	-1.39	0.0064
MBNL1	4154	muscleblind-like splicing regulator 1	NM_021038	733	-1.49425	6.8e-05		201151_s_at	165	-1.87	0.0379
PAK1	5058	p21 protein (Cdc42/Rac)-activated kinase 1	NM_001128620	740	-1.49232	0.0456		209615_s_at	17	-2.54	0.0476
EIF2S1	1965	eukaryotic translation initiation factor 2, subunit 1 alpha, 35kDa	ENST00000256383	743	-1.49166	0.0327		201142_at	1221	-1.36	0.0382
LRMP	4033	lymphoid-restricted membrane protein	NM_006152	746	-1.4903	0.0001		35974_at	797	-1.45	0.0472
BTBD11	121551	BTB (POZ) domain containing 11	NM_001018072	747	-1.49003	0.0235		238692_at	191	-1.84	0.0288
REEP5	7905	receptor accessory protein 5	NM_005669	760	-1.48705	0.0463		208872_s_at	205	-1.82	0.0462
ARCN1	372	archain 1	NM_001655	763	-1.48615	0.0114		201176_s_at	950	-1.41	0.0448
ZFAND1	79752	zinc finger, AN1-type domain 1	NR_033193	764	-1.48602	0.0054		218919_at	422	-1.61	0.0208
NCOA1	8648	nuclear receptor coactivator 1	NM_003743	773	-1.48478	0.0083		209105_at	1282	-1.35	0.0443
CAB39L	81617	calcium binding protein 39-like	NM_030925	775	-1.48464	0.0079		225914_s_at	631	-1.5	0.0342
WASL	8976	Wiskott-Aldrich syndrome-like	ENST00000223023	778	-1.4842	0.0149		205810_s_at	870	-1.43	0.0262
BET1	10282	blocked early in transport 1 homolog (S. cerevisiae)	NM_005868	780	-1.48405	0.0048		202710_at	2434	-1.22	0.0434
NDUFAF4	29078	NADH dehydrogenase (ubiquinone) complex I, assembly factor 4	NM_014165	783	-1.48355	0.0393		219006_at	327	-1.68	0.0378
SIK3	23387	SIK family kinase 3	ENST00000375300	787	-1.48265	0.0101		204157_s_at	283	-1.72	0.0272
NAA50	80218	N(alpha)-acetyltransferase 50, NatE catalytic subunit	NM_025146	788	-1.48257	0.0067		222393_s_at	437	-1.6	0.0422
ORC5	5001	origin recognition complex, subunit 5	NM_002553	794	-1.48165	0.0091		211212_s_at	1728	-1.29	0.0258
RAD50	10111	RAD50 homolog (S. cerevisiae)	NM_005732	799	-1.48123	0.0034		209349_at	1151	-1.37	0.0094
TMEM17	200728	transmembrane protein 17	NM_198276	801	-1.48036	0.0047		1557137_at	631	-1.5	0.0321
CADPS	8618	Ca++-dependent secretion activator	NM_003716	804	-1.47968	0.0044		233950_at	668	-1.49	0.0388
SLC8A1	6546	solute carrier family 8 (sodium/calcium exchanger), member 1	NM_021097	806	-1.47905	0.0124		241752_at	469	-1.58	0.0288
TMEM230	29058	transmembrane protein 230	NM_001009924	808	-1.47862	0.0067		220477_s_at	311	-1.69	0.0159
EEA1	8411	early endosome antigen 1	ENST00000322349	812	-1.47731	0.004		204841_s_at	2551	-1.21	0.0098
DCP1B	196513	DCP1 decapping enzyme homolog B (S. cerevisiae)	NM_152640	820	-1.47515	0.0009		226093_at	2319	-1.23	0.0236
SNAPC3	6619	small nuclear RNA activating complex, polypeptide 3, 50kDa	ENST00000467062	825	-1.47354	0.0292		210465_s_at	1348	-1.34	0.0302
NAPG	8774	N-ethylmaleimide-sensitive factor attachment protein, gamma	NM_003826	827	-1.47299	0.0212		210048_at	302	-1.7	0.011
DDX46	9879	DEAD (Asp-Glu-Ala-Asp) box polypeptide 46	NM_014829	828	-1.47296	0.0025		202462_s_at	1282	-1.35	0.0362
GOPC	57120	golgi-associated PDZ and coiled-coil motif containing	NM_020399	834	-1.4723	0.0037		227214_at	515	-1.55	0.0191
ROCK2	9475	Rho-associated, coiled-coil containing protein kinase 2	NM_004850	836	-1.47222	0.0116		211504_x_at	1050	-1.39	0.0058
POLR3C	10623	polymerase (RNA) III (DNA directed) polypeptide C (62kD)	NM_006468	845	-1.4702	0.0007		210573_s_at	697	-1.48	0.0195
SH3BGRL	6451	SH3 domain binding glutamic acid-rich protein like	NM_003022	847	-1.46965	0.0263		201311_s_at	1480	-1.32	0.0153
SAV1	60485	salvador homolog 1 (Drosophila)	ENST00000324679	858	-1.46794	0.0003		222573_s_at	2551	-1.21	0.0199
JAM3	83700	junctional adhesion molecule 3	NM_032801	864	-1.46685	0.0028		231721_at	228	-1.79	0.0124
DUSP11	8446	dual specificity phosphatase 11 (RNA/RNP complex 1-interacting)	NM_003584	868	-1.46536	0.0002		202703_at	1983	-1.26	0.0445
MDH1	4190	malate dehydrogenase 1, NAD (soluble)	NM_005917	885	-1.45996	0.001		200978_at	697	-1.48	0.0489
PPP6C	5537	protein phosphatase 6, catalytic subunit	NM_001123355	886	-1.4597	0.024		206174_s_at	1151	-1.37	0.0457
SLC44A1	23446	solute carrier family 44, member 1	NM_080546	887	-1.45955	0.0154		228485_s_at	178	-1.86	0.0391
THUMPD3	25917	THUMP domain containing 3	NM_015453	888	-1.45851	0.0003		225730_s_at	1888	-1.27	0.0168
NIPAL3	57185	NIPA-like domain containing 3	NM_020448	889	-1.45841	0.0003		214579_at	668	-1.49	0.0294
NFS1	9054	NFS1 nitrogen fixation 1 homolog (S. cerevisiae)	NM_021100	893	-1.45816	0.0005		1554321_a_at	834	-1.44	0.0376
ZBED5	58486	zinc finger, BED-type containing 5	NM_021211	897	-1.45739	0.0006		218263_s_at	2551	-1.21	0.0467
PRKAA1	5562	protein kinase, AMP-activated, alpha 1 catalytic subunit	NM_206907	898	-1.45729	6.9e-05		209799_at	1403	-1.33	0.0048
DYNLRB1	83658	dynein, light chain, roadblock-type 1	NM_014183	901	-1.45682	0.007		217918_at	1151	-1.37	0.0129
CMC1	152100	COX assembly mitochondrial protein 1 homolog (S. cerevisiae)	ENST00000466830	905	-1.45606	0.0166		228283_at	1550	-1.31	0.0266
USP30	84749	ubiquitin specific peptidase 30	NM_032663	908	-1.45559	3.3e-05		223602_at	834	-1.44	0.0187
MPDZ	8777	multiple PDZ domain protein	NM_001261406	911	-1.4544	0.0052		213306_at	1348	-1.34	0.0309
MUT	4594	methylmalonyl CoA mutase	NM_000255	914	-1.45409	6.8e-05		202959_at	600	-1.51	0.0042
ARFGEF2	10564	ADP-ribosylation factor guanine nucleotide-exchange factor 2 (brefeldin A-inhibited)	NM_006420	917	-1.45353	0.0003		215931_s_at	797	-1.45	0.0116
HSPA4	3308	heat shock 70kDa protein 4	ENST00000304858	922	-1.45311	0.0133		211016_x_at	311	-1.69	0.0124
EIF5	1983	eukaryotic translation initiation factor 5	NM_001969	923	-1.45306	0.0047		208290_s_at	372	-1.65	0.0489
ZNF654	55279	zinc finger protein 654	NM_018293	927	-1.45227	0.0071		222851_at	797	-1.45	0.0189
CYB5B	80777	cytochrome b5 type B (outer mitochondrial membrane)	NM_030579	928	-1.45226	0.0003		201634_s_at	2319	-1.23	0.0445
SEH1L	81929	SEH1-like (S. cerevisiae)	NM_031216	929	-1.45197	0.0222		223225_s_at	726	-1.47	0.0022
MRPL42	28977	mitochondrial ribosomal protein L42	NM_014050	930	-1.4518	0.0344		217919_s_at	697	-1.48	0.0229
LOC150622	150622	uncharacterized LOC150622	NR_026832	932	-1.4513	0.004		1553797_a_at	600	-1.51	0.0271
YIPF5	81555	Yip1 domain family, member 5	NM_001024947	943	-1.44958	0.0152		221423_s_at	515	-1.55	0.0278
AP5M1	55745	adaptor-related protein complex 5, mu 1 subunit	NM_018229	944	-1.4493	0.018		222531_s_at	499	-1.56	0.0294
CHURC1	91612	churchill domain containing 1	NM_145165	948	-1.44839	0.0005		233268_s_at	1221	-1.36	0.0394
FBXL5	26234	F-box and leucine-rich repeat protein 5	NR_036464	954	-1.44723	0.0009		209004_s_at	1050	-1.39	0.0237
KIAA0196	9897	KIAA0196	NM_014846	958	-1.44664	0.0034		201985_at	1888	-1.27	0.0229
C10orf90	118611	chromosome 10 open reading frame 90	NM_001004298	959	-1.44655	0.0231		1556200_a_at	1100	-1.38	0.0151
ENPP4	22875	ectonucleotide pyrophosphatase/phosphodiesterase 4 (putative)	NM_014936	960	-1.44654	0.0002		204160_s_at	213	-1.81	0.0464
CSDE1	7812	cold shock domain containing E1, RNA-binding	NM_001242891	977	-1.4441	0.0004		222975_s_at	668	-1.49	0.0051
RBM8A	9939	RNA binding motif protein 8A	NM_005105	980	-1.44348	0.0001		214113_s_at	1983	-1.26	0.0232
FGFR1OP2	26127	FGFR1 oncogene partner 2	NM_015633	981	-1.44325	0.001		1556283_s_at	1221	-1.36	0.0319
ZNF146	7705	zinc finger protein 146	NM_007145	987	-1.44104	0.0036		1554433_a_at	834	-1.44	0.0446
NIF3L1	60491	NIF3 NGG1 interacting factor 3-like 1 (S. cerevisiae)	ENST00000409357	988	-1.4408	0.0117		218133_s_at	1221	-1.36	0.0317
ZDHHC9	51114	zinc finger, DHHC-type containing 9	NM_016032	990	-1.44064	0.0025		222451_s_at	726	-1.47	0.0184
OLR1	4973	oxidized low density lipoprotein (lectin-like) receptor 1	NM_002543	995	-1.44023	0.0291		210004_at	1151	-1.37	0.0103
PEX1	5189	peroxisomal biogenesis factor 1	NM_000466	998	-1.43986	0.0004		215023_s_at	1403	-1.33	0.0448
TOMM70A	9868	translocase of outer mitochondrial membrane 70 homolog A (S. cerevisiae)	NM_014820	999	-1.43949	0.0143		201512_s_at	106	-2.01	0.0144
RPS6KB1	6198	ribosomal protein S6 kinase, 70kDa, polypeptide 1	NM_003161	1000	-1.43933	0.0079		211578_s_at	1282	-1.35	0.0125
GNAI1	2770	guanine nucleotide binding protein (G protein), alpha inhibiting activity polypeptide 1	NM_002069	1011	-1.43694	0.0105		209576_at	84	-2.08	0.04
ATP6V1D	51382	ATPase, H+ transporting, lysosomal 34kDa, V1 subunit D	ENST00000216442	1020	-1.4345	0.0302		208899_x_at	1151	-1.37	0.0302
MOSPD1	56180	motile sperm domain containing 1	NM_019556	1025	-1.43402	0.0162		1557455_s_at	1100	-1.38	0.0303
MBTPS2	51360	membrane-bound transcription factor peptidase, site 2	NM_015884	1030	-1.43281	0.0142		206473_at	996	-1.4	0.0007
PIGU	128869	phosphatidylinositol glycan anchor biosynthesis, class U	NM_080476	1042	-1.43115	0.0009		225903_at	1807	-1.28	0.0442
RAB3GAP2	25782	RAB3 GTPase activating protein subunit 2 (non-catalytic)	NM_012414	1051	-1.42854	0.0089		202374_s_at	385	-1.64	0.0425
RCHY1	25898	ring finger and CHY zinc finger domain containing 1, E3 ubiquitin protein ligase	NR_037913	1063	-1.42636	0.0025		212749_s_at	797	-1.45	0.041
ATP2B4	493	ATPase, Ca++ transporting, plasma membrane 4	NM_001001396	1066	-1.42575	0.0407		205410_s_at	1636	-1.3	0.0264
DEGS1	8560	delta(4)-desaturase, sphingolipid 1	ENST00000323699	1068	-1.42526	0.0045		207431_s_at	763	-1.46	0.0301
FA2H	79152	fatty acid 2-hydroxylase	NM_024306	1074	-1.42443	0.0015		219429_at	106	-2.01	0.0181
NRCAM	4897	neuronal cell adhesion molecule	ENST00000379028	1076	-1.42367	0.0178		216959_x_at	165	-1.87	0.0114
RFC1	5981	replication factor C (activator 1) 1, 145kDa	NM_002913	1078	-1.42347	0.0013		209085_x_at	1151	-1.37	0.0069
FOXJ3	22887	forkhead box J3	NM_001198851	1087	-1.42166	0.0027		217310_s_at	950	-1.41	0.0167
PROSER1	80209	proline and serine rich 1	NM_025138	1088	-1.42164	0.0141		218420_s_at	1403	-1.33	0.0133
PDS5B	23047	PDS5, regulator of cohesion maintenance, homolog B (S. cerevisiae)	NM_015032	1099	-1.42076	0.0097		207956_x_at	278	-1.73	0.0227
SRPK2	6733	SRSF protein kinase 2	NM_182691	1101	-1.4206	0.0117		214931_s_at	246	-1.77	0.0405
TMED2	10959	transmembrane emp24 domain trafficking protein 2	ENST00000262225	1104	-1.41965	0.0017		204426_at	267	-1.74	0.031
SEL1L	6400	sel-1 suppressor of lin-12-like (C. elegans)	NM_005065	1108	-1.41877	0.0264		202062_s_at	406	-1.62	0.021
CEP97	79598	centrosomal protein 97kDa	ENST00000341893	1120	-1.41694	0.0147		219886_at	1728	-1.29	0.0105
CNOT1	23019	CCR4-NOT transcription complex, subunit 1	NR_049763	1121	-1.41664	0.0116		1554052_at	2203	-1.24	0.0292
HIPK3	10114	homeodomain interacting protein kinase 3	ENST00000303296	1126	-1.41653	0.0034		210148_at	668	-1.49	0.0376
WBP4	11193	WW domain binding protein 4 (formin binding protein 21)	ENST00000379487	1130	-1.41583	0.0047		203598_s_at	1221	-1.36	0.0087
SUPT16H	11198	suppressor of Ty 16 homolog (S. cerevisiae)	NM_007192	1131	-1.41564	0.0183		233827_s_at	246	-1.77	0.0143
SGCB	6443	sarcoglycan, beta (43kDa dystrophin-associated glycoprotein)	ENST00000381431	1135	-1.41542	0.0005		228584_at	515	-1.55	0.0018
ORC3	23595	origin recognition complex, subunit 3	NM_181837	1140	-1.41478	0.002		210028_s_at	1480	-1.32	0.0381
PRIM1	5557	primase, DNA, polypeptide 1 (49kDa)	NM_000946	1141	-1.41437	0.0004		205053_at	1221	-1.36	0.0041
BCAP29	55973	B-cell receptor-associated protein 29	NM_018844	1144	-1.41312	0.0006		205084_at	228	-1.79	0.0183
KPNA5	3841	karyopherin alpha 5 (importin alpha 6)	NM_002269	1151	-1.41159	0.0044		206241_at	194	-1.83	0.0117
SSBP1	6742	single-stranded DNA binding protein 1, mitochondrial	NM_001256510	1158	-1.41044	0.0012		202591_s_at	668	-1.49	0.0209
UGT8	7368	UDP glycosyltransferase 8	ENST00000310836	1159	-1.41032	0.037		208358_s_at	5	-2.89	0.0058
PCM1	5108	pericentriolar material 1	NM_006197	1162	-1.41013	0.0157		202174_s_at	1282	-1.35	0.0422
GALC	2581	galactosylceramidase	ENST00000261304	1163	-1.41008	0.0016		211810_s_at	1151	-1.37	0.0054
MRPS14	63931	mitochondrial ribosomal protein S14	NR_037606	1176	-1.40747	8.4e-05		203800_s_at	2319	-1.23	0.0193
PCSK6	5046	proprotein convertase subtilisin/kexin type 6	NM_002570	1179	-1.40644	0.0017		207414_s_at	267	-1.74	0.021
TRIP11	9321	thyroid hormone receptor interactor 11	ENST00000267622	1185	-1.40547	0.0149		236160_at	2434	-1.22	0.046
ENY2	56943	enhancer of yellow 2 homolog (Drosophila)	NR_036472	1187	-1.4052	0.0021		226775_at	697	-1.48	0.0237
VAMP3	9341	vesicle-associated membrane protein 3 (cellubrevin)	NM_004781	1189	-1.40474	0.0023		201337_s_at	697	-1.48	0.0088
MAP6D1	79929	MAP6 domain containing 1	NM_024871	1192	-1.40457	0.0016		221713_s_at	1807	-1.28	0.0354
SERINC3	10955	serine incorporator 3	ENST00000342374	1197	-1.40384	0.0325		211769_x_at	697	-1.48	0.041
GSPT1	2935	G1 to S phase transition 1	NM_002094	1198	-1.40375	0.0294		201912_s_at	1348	-1.34	0.0447
FGF12	2257	fibroblast growth factor 12	NM_021032	1204	-1.40181	0.0424		214589_at	253	-1.76	0.0303
GAD1	2571	glutamate decarboxylase 1 (brain, 67kDa)	ENST00000358196	1208	-1.4011	0.0177		206670_s_at	67	-2.21	0.0364
KIAA0319L	79932	KIAA0319-like	NM_024874	1215	-1.40015	0.0002		217929_s_at	1888	-1.27	0.0156
TRIM23	373	tripartite motif containing 23	ENST00000231524	1231	-1.39666	0.0054		210995_s_at	40	-2.34	0.0244
IARS	3376	isoleucyl-tRNA synthetase	ENST00000375643	1233	-1.39655	0.0348		204744_s_at	1348	-1.34	0.0454
MAP1B	4131	microtubule-associated protein 1B	NM_005909	1237	-1.39576	0.0168		214577_at	327	-1.68	0.0119
DCUN1D1	54165	DCN1, defective in cullin neddylation 1, domain containing 1 (S. cerevisiae)	ENST00000292782	1265	-1.3911	0.0442		222678_s_at	228	-1.79	0.0076
SCOC	60592	short coiled-coil protein	NM_001153484	1273	-1.38958	0.0063		223341_s_at	82	-2.11	0.0181
UBE2L3	7332	ubiquitin-conjugating enzyme E2L 3	NR_028436	1282	-1.3888	0.0005		200683_s_at	1348	-1.34	0.0149
CDS2	8760	CDP-diacylglycerol synthase (phosphatidate cytidylyltransferase) 2	AK091045	1289	-1.38837	0.0107		212862_at	1221	-1.36	0.0124
GAS7	8522	growth arrest-specific 7	NM_201433	1314	-1.38538	0.0265		207704_s_at	14	-2.61	0.0242
C6orf106	64771	chromosome 6 open reading frame 106	ENST00000374023	1320	-1.38435	0.0134		205457_at	1403	-1.33	0.0244
CIRBP	1153	cold inducible RNA binding protein	NR_023312	1325	-1.38333	0.0058		230142_s_at	726	-1.47	0.0446
CEP70	80321	centrosomal protein 70kDa	ENST00000264982	1330	-1.38238	0.0055		1554489_a_at	1550	-1.31	0.044
DDX18	8886	DEAD (Asp-Glu-Ala-Asp) box polypeptide 18	NM_006773	1339	-1.38129	0.0156		205763_s_at	258	-1.75	0.0441
GOLGB1	2804	golgin B1	NM_001256487	1341	-1.3812	0.0025		201057_s_at	1807	-1.28	0.0332
DCTN4	51164	dynactin 4 (p62)	ENST00000447998	1345	-1.38061	0.0019		218013_x_at	372	-1.65	0.0356
HSP90AB1	3326	heat shock protein 90kDa alpha (cytosolic), class B member 1	NM_007355	1354	-1.3796	0.0215		1557910_at	30	-2.44	0.027
FBXO7	25793	F-box protein 7	ENST00000266087	1355	-1.37933	7.5e-05		1554423_a_at	870	-1.43	0.0096
CGGBP1	8545	CGG triplet repeat binding protein 1	NM_001195308	1359	-1.37874	0.0333		206861_s_at	697	-1.48	0.0113
USP25	29761	ubiquitin specific peptidase 25	ENST00000285679	1367	-1.37805	0.0126		1555559_s_at	2319	-1.23	0.0153
C4orf34	201895	chromosome 4 open reading frame 34	BC008502	1380	-1.37689	0.0028		224990_at	534	-1.54	0.0351
ATF2	1386	activating transcription factor 2	NR_045771	1383	-1.3763	0.0062		205446_s_at	118	-1.97	0.0203
CAMSAP2	23271	calmodulin regulated spectrin-associated protein family, member 2	NM_203459	1392	-1.37437	0.0163		212763_at	950	-1.41	0.0304
SPOPL	339745	speckle-type POZ protein-like	ENST00000280098	1411	-1.37258	0.007		225659_at	1282	-1.35	0.0289
ADAM10	102	ADAM metallopeptidase domain 10	ENST00000260408	1412	-1.37256	0.0056		214895_s_at	469	-1.58	0.0345
ZMAT3	64393	zinc finger, matrin-type 3	NM_152240	1414	-1.37235	0.0044		227221_at	1403	-1.33	0.0075
DRD1	1812	dopamine receptor D1	NM_000794	1417	-1.37184	0.0232		214652_at	515	-1.55	0.0404
TLE4	7091	transducin-like enhancer of split 4 (E(sp1) homolog, Drosophila)	NM_007005	1418	-1.37164	0.0056		216997_x_at	553	-1.53	0.0403
RAB7A	7879	RAB7A, member RAS oncogene family	NM_004637	1429	-1.36995	0.0374		211960_s_at	267	-1.74	0.016
GON4L	54856	gon-4-like (C. elegans)	ENST00000271883	1430	-1.36983	0.0029		223555_at	1550	-1.31	0.0092
PGRMC2	10424	progesterone receptor membrane component 2	NM_006320	1434	-1.36909	0.0301		201701_s_at	1728	-1.29	0.0423
MFF	56947	mitochondrial fission factor	ENST00000353339	1437	-1.36887	0.0016		222832_s_at	1403	-1.33	0.0423
PAK2	5062	p21 protein (Cdc42/Rac)-activated kinase 2	NM_002577	1439	-1.36875	0.0027		1559052_s_at	797	-1.45	0.0087
GUF1	60558	GUF1 GTPase homolog (S. cerevisiae)	ENST00000281543	1441	-1.36857	0.0209		218884_s_at	631	-1.5	0.0093
CNKSR3	154043	CNKSR family member 3	NM_173515	1449	-1.36651	0.0005		227481_at	534	-1.54	0.0293
MAGI3	260425	membrane associated guanylate kinase, WW and PDZ domain containing 3	NM_152900	1453	-1.36617	0.0003		224307_x_at	1100	-1.38	0.0212
RORB	6096	RAR-related orphan receptor B	NM_006914	1456	-1.36592	0.0137		206443_at	600	-1.51	0.0475
C18orf25	147339	chromosome 18 open reading frame 25	ENST00000282059	1459	-1.36552	0.005		217539_at	2319	-1.23	0.0339
RAB10	10890	RAB10, member RAS oncogene family	NM_016131	1470	-1.364	0.0082		222981_s_at	1221	-1.36	0.0028
MYSM1	114803	Myb-like, SWIRM and MPN domains 1	NM_001085487	1477	-1.36268	0.0174		238644_at	797	-1.45	0.0236
MED23	9439	mediator complex subunit 23	NM_004830	1482	-1.36208	0.0082		242706_s_at	220	-1.8	0.0096
PLCL1	5334	phospholipase C-like 1	NM_006226	1487	-1.36148	0.0062		205934_at	213	-1.81	0.0195
PAIP2	51247	poly(A) binding protein interacting protein 2	ENST00000394795	1489	-1.36126	0.0006		222983_s_at	450	-1.59	0.0484
GDAP1	54332	ganglioside induced differentiation associated protein 1	NM_018972	1491	-1.36122	0.012		221279_at	55	-2.29	0.0302
DHX9	1660	DEAH (Asp-Glu-Ala-His) box polypeptide 9	NR_033302	1492	-1.36118	0.0063		212107_s_at	394	-1.63	0.0129
DIS3	22894	DIS3 mitotic control homolog (S. cerevisiae)	NM_014953	1494	-1.36113	0.0111		234660_s_at	916	-1.42	0.0425
FOPNL	123811	FGFR1OP N-terminal like	NM_144600	1500	-1.36051	0.0091		225088_at	726	-1.47	0.0161
DLD	1738	dihydrolipoamide dehydrogenase	NM_000108	1507	-1.35978	0.0149		209095_at	600	-1.51	0.0251
RGS4	5999	regulator of G-protein signaling 4	NM_001102445	1520	-1.35824	0.0015		204338_s_at	4	-2.98	0.0474
NONO	4841	non-POU domain containing, octamer-binding	NM_001145408	1522	-1.35765	0.0141		208698_s_at	763	-1.46	0.0338
NBR1	4077	neighbor of BRCA1 gene 1	NM_031858	1529	-1.35709	0.0007		201383_s_at	450	-1.59	0.0112
OCIAD1	54940	OCIA domain containing 1	NM_017830	1531	-1.35707	0.0055		223010_s_at	406	-1.62	0.0352
DYNC1I2	1781	dynein, cytoplasmic 1, intermediate chain 2	ENST00000397119	1539	-1.35626	0.0015		211684_s_at	1807	-1.28	0.0121
PICALM	8301	phosphatidylinositol binding clathrin assembly protein	NM_007166	1542	-1.3558	0.0411		215236_s_at	205	-1.82	0.014
ERLIN1	10613	ER lipid raft associated 1	ENST00000421367	1545	-1.35521	0.037		202444_s_at	1348	-1.34	0.0229
TSEN15	116461	tRNA splicing endonuclease 15 homolog (S. cerevisiae)	NR_023349	1546	-1.3551	0.003		230257_s_at	697	-1.48	0.0427
YME1L1	10730	YME1-like 1 (S. cerevisiae)	NM_139312	1557	-1.35312	0.0068		201351_s_at	450	-1.59	0.0377
METTL13	51603	methyltransferase like 13	NM_015935	1560	-1.35288	0.003		206468_s_at	1550	-1.31	0.0355
RABGAP1L	9910	RAB GTPase activating protein 1-like	NM_001243765	1571	-1.35129	0.0095		232702_at	2083	-1.25	0.0237
APOOL	139322	apolipoprotein O-like	NM_198450	1574	-1.35115	0.0141		213289_at	950	-1.41	0.0498
TPGS2	25941	tubulin polyglutamylase complex subunit 2	ENST00000334295	1576	-1.35097	0.049		212055_at	1151	-1.37	0.0084
PAPD4	167153	PAP associated domain containing 4	NM_001114394	1579	-1.3509	8.4e-05		225761_at	1151	-1.37	0.0433
PRKAG2	51422	protein kinase, AMP-activated, gamma 2 non-catalytic subunit	NM_016203	1586	-1.35003	0.0004		233748_x_at	2319	-1.23	0.0383
DDAH1	23576	dimethylarginine dimethylaminohydrolase 1	ENST00000535924	1606	-1.34739	0.0107		229456_s_at	258	-1.75	0.0033
LAPTM4B	55353	lysosomal protein transmembrane 4 beta	NM_018407	1625	-1.34499	1.7e-05		1554679_a_at	152	-1.9	0.028
ARL2BP	23568	ADP-ribosylation factor-like 2 binding protein	NM_012106	1634	-1.34413	0.001		202092_s_at	1983	-1.26	0.0105
SPOCK3	50859	sparc/osteonectin, cwcv and kazal-like domains proteoglycan (testican) 3	NM_001040159	1641	-1.3438	0.0007		235342_at	142	-1.92	0.0383
DNAJB9	4189	DnaJ (Hsp40) homolog, subfamily B, member 9	ENST00000249356	1650	-1.34282	0.0092		1554462_a_at	311	-1.69	0.0268
SDE2	163859	SDE2 telomere maintenance homolog (S. pombe)	NM_152608	1652	-1.34261	0.0016		1553338_at	2203	-1.24	0.0181
HSF2	3298	heat shock transcription factor 2	NM_004506	1655	-1.34214	0.0023		211220_s_at	1550	-1.31	0.047
UBR1	197131	ubiquitin protein ligase E3 component n-recognin 1	NM_174916	1661	-1.34169	0.004		238528_at	1050	-1.39	0.0472
NPAT	4863	nuclear protein, ataxia-telangiectasia locus	ENST00000278612	1673	-1.34049	0.002		209798_at	1636	-1.3	0.0491
STRN	6801	striatin, calmodulin binding protein	NM_003162	1682	-1.33918	0.007		236388_at	1403	-1.33	0.0224
TRMT11	60487	tRNA methyltransferase 11 homolog (S. cerevisiae)	NM_001031712	1686	-1.3391	0.0278		218877_s_at	2083	-1.25	0.0461
TPPP	11076	tubulin polymerization promoting protein	NM_007030	1687	-1.33906	0.0016		206179_s_at	996	-1.4	0.0407
USP34	9736	ubiquitin specific peptidase 34	NM_014709	1693	-1.33792	0.0189		212065_s_at	834	-1.44	0.0165
CDC27	996	cell division cycle 27 homolog (S. cerevisiae)	ENST00000066544	1699	-1.33697	0.0314		217881_s_at	450	-1.59	0.017
C14orf1	11161	chromosome 14 open reading frame 1	ENST00000256319	1703	-1.33683	0.0421		217188_s_at	1888	-1.27	0.0426
FNTA	2339	farnesyltransferase, CAAX box, alpha	ENST00000302279	1710	-1.33595	0.0024		209471_s_at	1100	-1.38	0.0199
PCDHB16	57717	protocadherin beta 16	NM_020957	1717	-1.3353	0.0403		232099_at	797	-1.45	0.0302
LIPA	3988	lipase A, lysosomal acid, cholesterol esterase	NM_001127605	1724	-1.33477	0.0111		201847_at	345	-1.67	0.0084
RCOR3	55758	REST corepressor 3	NM_001136223	1732	-1.33392	0.0042		218344_s_at	356	-1.66	0.0133
CNST	163882	consortin, connexin sorting protein	NM_152609	1746	-1.33258	0.028		1554661_s_at	631	-1.5	0.0051
IGIP	492311	IgA-inducing protein homolog (Bos taurus)	NM_001007189	1769	-1.32974	0.0169		241874_at	302	-1.7	0.0211
CPD	1362	carboxypeptidase D	ENST00000225719	1773	-1.32945	0.0315		201943_s_at	311	-1.69	0.0215
MED12L	116931	mediator complex subunit 12-like	NM_053002	1774	-1.32932	0.0072		232114_at	1807	-1.28	0.0187
WAC	51322	WW domain containing adaptor with coiled-coil	NR_024557	1776	-1.32904	0.0051		219679_s_at	372	-1.65	0.0169
C11orf58	10944	chromosome 11 open reading frame 58	BC103747	1778	-1.32874	0.0079		201784_s_at	1807	-1.28	0.0446
RNGTT	8732	RNA guanylyltransferase and 5'-phosphatase	NM_003800	1780	-1.3286	0.0017		204207_s_at	726	-1.47	0.0294
IFIT1	3434	interferon-induced protein with tetratricopeptide repeats 1	NM_001548	1784	-1.32825	0.0455		203153_at	797	-1.45	0.0379
UEVLD	55293	UEV and lactate/malate dehyrogenase domains	NM_001040697	1786	-1.32788	0.003		1554397_s_at	726	-1.47	0.026
UTP23	84294	UTP23, small subunit (SSU) processome component, homolog (yeast)	NM_032334	1789	-1.32736	0.0179		227836_at	763	-1.46	0.0258
ZNF536	9745	zinc finger protein 536	NM_014717	1793	-1.32723	0.0142		206403_at	194	-1.83	0.0199
MAPK14	1432	mitogen-activated protein kinase 14	NM_001315	1805	-1.32587	0.0108		210449_x_at	327	-1.68	0.025
FAM122A	116224	family with sequence similarity 122A	NM_138333	1809	-1.3257	0.0125		226443_at	996	-1.4	0.0225
C14orf166	51637	chromosome 14 open reading frame 166	ENST00000261700	1815	-1.32511	0.0451		217768_at	1728	-1.29	0.0074
PAPOLA	10914	poly(A) polymerase alpha	NM_032632	1824	-1.32348	0.0422		222035_s_at	697	-1.48	0.0497
NUCKS1	64710	nuclear casein kinase and cyclin-dependent kinase substrate 1	ENST00000367142	1825	-1.32346	0.0148		224582_s_at	600	-1.51	0.0244
TGOLN2	10618	trans-golgi network protein 2	NM_001206840	1845	-1.32097	0.0048		212040_at	450	-1.59	0.0319
SEC63	11231	SEC63 homolog (S. cerevisiae)	NM_007214	1849	-1.32049	0.0049		201916_s_at	2551	-1.21	0.0364
PPM1A	5494	protein phosphatase, Mg2+/Mn2+ dependent, 1A	NM_021003	1857	-1.31938	0.014		235344_at	356	-1.66	0.039
RMND1	55005	required for meiotic nuclear division 1 homolog (S. cerevisiae)	NM_017909	1858	-1.31895	0.0034		220329_s_at	515	-1.55	0.0388
CINP	51550	cyclin-dependent kinase 2 interacting protein	ENST00000559514	1868	-1.31807	0.0381		218267_at	2551	-1.21	0.0227
STAMBP	10617	STAM binding protein	NM_213622	1876	-1.31697	0.0003		202811_at	1550	-1.31	0.0266
KLHL4	56062	kelch-like 4 (Drosophila)	NM_019117	1879	-1.31661	0.0279		1553027_a_at	113	-2	0.0081
ATP8A1	10396	ATPase, aminophospholipid transporter (APLT), class I, type 8A, member 1	NM_006095	1892	-1.31512	0.0037		210192_at	148	-1.91	0.0123
APLP2	334	amyloid beta (A4) precursor-like protein 2	NM_001642	1897	-1.3144	0.0411		211404_s_at	258	-1.75	0.0297
KCNAB1	7881	potassium voltage-gated channel, shaker-related subfamily, beta member 1	NM_003471	1900	-1.31426	0.0142		208213_s_at	246	-1.77	0.022
ANGEL2	90806	angel homolog 2 (Drosophila)	NM_144567	1909	-1.31359	0.0095		221826_at	515	-1.55	0.0065
STX7	8417	syntaxin 7	NM_003569	1910	-1.31337	0.0125		212631_at	1636	-1.3	0.0415
OS9	10956	osteosarcoma amplified 9, endoplasmic reticulum lectin	NM_006812	1921	-1.31232	0.0302		215399_s_at	2203	-1.24	0.0122
TMTC4	84899	transmembrane and tetratricopeptide repeat containing 4	NM_032813	1934	-1.31104	0.0107		1554102_a_at	372	-1.65	0.0038
BUB3	9184	budding uninhibited by benzimidazoles 3 homolog (yeast)	NM_001007793	1938	-1.3108	0.0017		201457_x_at	600	-1.51	0.0444
SPEF2	79925	sperm flagellar 2	NM_024867	1960	-1.30776	0.0017		1552716_at	1807	-1.28	0.0378
MFN2	9927	mitofusin 2	NM_014874	1961	-1.30771	0.0083		216205_s_at	142	-1.92	0.0165
CUL4B	8450	cullin 4B	NM_001079872	1966	-1.30699	0.0046		210257_x_at	534	-1.54	0.0212
GFM1	85476	G elongation factor, mitochondrial 1	ENST00000486715	1970	-1.30666	0.0117		225161_at	194	-1.83	0.0088
CALCOCO1	57658	calcium binding and coiled-coil domain 1	NM_020898	1982	-1.30525	0.0085		209002_s_at	2551	-1.21	0.0483
SPTLC2	9517	serine palmitoyltransferase, long chain base subunit 2	ENST00000216484	2005	-1.30241	0.0162		203128_at	1888	-1.27	0.0401
MPP5	64398	membrane protein, palmitoylated 5 (MAGUK p55 subfamily member 5)	NM_022474	2030	-1.29977	0.005		219321_at	576	-1.52	0.0049
IFNAR1	3454	interferon (alpha, beta and omega) receptor 1	NM_000629	2038	-1.29888	0.0351		225661_at	1100	-1.38	0.0196
RNF6	6049	ring finger protein (C3H2C3 type) 6	NM_005977	2039	-1.29878	0.0178		210932_s_at	668	-1.49	0.0247
PSEN1	5663	presenilin 1	NM_000021	2043	-1.29844	0.0026		207782_s_at	178	-1.86	0.0124
TMF1	7110	TATA element modulatory factor 1	NM_007114	2051	-1.29727	0.019		235566_at	631	-1.5	0.0073
ISCA1	81689	iron-sulfur cluster assembly 1 homolog (S. cerevisiae)	NM_030940	2053	-1.29703	0.0055		221425_s_at	482	-1.57	0.047
AKT3	10000	v-akt murine thymoma viral oncogene homolog 3 (protein kinase B, gamma)	NM_005465	2064	-1.29626	0.0084		219393_s_at	1807	-1.28	0.0224
ZNF385B	151126	zinc finger protein 385B	NM_152520	2066	-1.29616	0.0147		1555800_at	194	-1.83	0.0495
ABCF2	10061	ATP-binding cassette, sub-family F (GCN20), member 2	NM_007189	2073	-1.29557	0.0009		207622_s_at	1050	-1.39	0.0153
FH	2271	fumarate hydratase	NM_000143	2081	-1.29468	0.0057		203032_s_at	311	-1.69	0.0291
SCARB2	950	scavenger receptor class B, member 2	NM_005506	2088	-1.29422	0.0036		201647_s_at	40	-2.34	0.0077
UTP11L	51118	UTP11-like, U3 small nucleolar ribonucleoprotein, (yeast)	NM_016037	2096	-1.29354	0.0039		218235_s_at	2551	-1.21	0.0495
KIAA1324L	222223	KIAA1324-like	NM_001142749	2108	-1.2926	0.0481		244317_at	797	-1.45	0.0221
LMBR1	64327	limb region 1 homolog (mouse)	BC017663	2112	-1.29249	0.0346		224410_s_at	258	-1.75	0.0286
UQCRC2	7385	ubiquinol-cytochrome c reductase core protein II	ENST00000268379	2120	-1.29173	0.0144		200883_at	356	-1.66	0.0405
ITCH	83737	itchy E3 ubiquitin protein ligase	NM_001257137	2123	-1.29103	0.0004		209743_s_at	1807	-1.28	0.0319
RDX	5962	radixin	ENST00000343115	2127	-1.2908	0.0389		204969_s_at	950	-1.41	0.0334
ILF2	3608	interleukin enhancer binding factor 2, 45kDa	NM_004515	2132	-1.29041	0.0123		200052_s_at	726	-1.47	0.0463
NGFRAP1	27018	nerve growth factor receptor (TNFRSF16) associated protein 1	NM_206917	2139	-1.2898	0.0136		217963_s_at	1807	-1.28	0.005
HTR2C	3358	5-hydroxytryptamine (serotonin) receptor 2C, G protein-coupled	NM_001256760	2143	-1.28944	0.0348		211479_s_at	834	-1.44	0.0091
TMEM59	9528	transmembrane protein 59	NM_004872	2145	-1.28924	0.0002		200620_at	1983	-1.26	0.0379
OGT	8473	O-linked N-acetylglucosamine (GlcNAc) transferase	NM_181672	2148	-1.28908	0.0247		207563_s_at	553	-1.53	0.0221
EIF4G3	8672	eukaryotic translation initiation factor 4 gamma, 3	NM_001198801	2155	-1.2881	0.0013		1554310_a_at	1403	-1.33	0.0463
CYB5R4	51167	cytochrome b5 reductase 4	NM_016230	2161	-1.28746	0.0095		219079_at	870	-1.43	0.0312
CLTC	1213	clathrin, heavy chain (Hc)	NM_004859	2165	-1.28703	0.0424		200614_at	1151	-1.37	0.0377
RAB30	27314	RAB30, member RAS oncogene family	NM_014488	2190	-1.28468	0.0134		227842_at	2203	-1.24	0.0147
USP47	55031	ubiquitin specific peptidase 47	NM_017944	2196	-1.28406	0.0456		223118_s_at	1728	-1.29	0.0427
GCLC	2729	glutamate-cysteine ligase, catalytic subunit	NM_001498	2214	-1.28203	0.0024		202922_at	534	-1.54	0.0203
RBM48	84060	RNA binding motif protein 48	NM_032120	2237	-1.28031	0.0208		232661_s_at	1282	-1.35	0.023
TJP1	7082	tight junction protein 1	ENST00000346128	2242	-1.2801	0.0448		214168_s_at	1728	-1.29	0.0136
DPYSL2	1808	dihydropyrimidinase-like 2	NM_001197293	2243	-1.28007	0.009		200762_at	2203	-1.24	0.0433
SOD1	6647	superoxide dismutase 1, soluble	ENST00000270142	2244	-1.28001	0.028		200642_at	1550	-1.31	0.0377
HP1BP3	50809	heterochromatin protein 1, binding protein 3	NM_016287	2260	-1.2785	0.0003		220633_s_at	2319	-1.23	0.038
OGDH	4967	oxoglutarate (alpha-ketoglutarate) dehydrogenase (lipoamide)	NM_002541	2272	-1.27687	0.0008		1554152_a_at	1221	-1.36	0.0343
HELQ	113510	helicase, POLQ-like	NM_133636	2283	-1.27588	0.0054		228736_at	2434	-1.22	0.0414
GOLGA7	51125	golgin A7	NM_001002296	2297	-1.27424	0.0016		1554167_a_at	763	-1.46	0.0281
ZDHHC3	51304	zinc finger, DHHC-type containing 3	NM_001135179	2298	-1.2741	0.0307		218077_s_at	2551	-1.21	0.0289
JAK1	3716	Janus kinase 1	NM_002227	2299	-1.27408	0.0129		1552610_a_at	302	-1.7	0.0145
KDELR2	11014	KDEL (Lys-Asp-Glu-Leu) endoplasmic reticulum protein retention receptor 2	NM_006854	2303	-1.27386	0.0137		200700_s_at	1480	-1.32	0.0189
KLF3	51274	Kruppel-like factor 3 (basic)	NM_016531	2308	-1.27334	0.0216		225140_at	1282	-1.35	0.008
CCT6A	908	chaperonin containing TCP1, subunit 6A (zeta 1)	NM_001762	2332	-1.27087	0.0287		201327_s_at	1888	-1.27	0.0455
TAB2	23118	TGF-beta activated kinase 1/MAP3K7 binding protein 2	NM_015093	2336	-1.27042	0.0157		210284_s_at	763	-1.46	0.0205
GDI2	2665	GDP dissociation inhibitor 2	NM_001494	2337	-1.27035	0.0462		200008_s_at	385	-1.64	0.0392
CAPN7	23473	calpain 7	NM_014296	2358	-1.26843	0.0116		203357_s_at	797	-1.45	0.0007
ASF1A	25842	ASF1 anti-silencing function 1 homolog A (S. cerevisiae)	NM_014034	2363	-1.26789	0.0477		203428_s_at	2319	-1.23	0.0253
CEP85	64793	centrosomal protein 85kDa	NM_022778	2376	-1.26707	3.2e-05		227818_at	1403	-1.33	0.0235
UBE2V2	7336	ubiquitin-conjugating enzyme E2 variant 2	ENST00000523111	2378	-1.2669	0.007		209096_at	553	-1.53	0.0475
MTMR1	8776	myotubularin related protein 1	ENST00000544228	2396	-1.26489	0.0085		214975_s_at	258	-1.75	0.0189
AFF3	3899	AF4/FMR2 family, member 3	AK308645	2403	-1.26418	0.0342		243967_at	515	-1.55	0.0438
ABHD6	57406	abhydrolase domain containing 6	ENST00000478253	2405	-1.26381	0.0064		221679_s_at	394	-1.63	0.0312
AFG3L2	10939	AFG3 ATPase family gene 3-like 2 (S. cerevisiae)	NM_006796	2406	-1.2638	0.0339		1557820_at	2551	-1.21	0.0498
RSBN1	54665	round spermatid basic protein 1	ENST00000261441	2412	-1.26296	0.0019		222789_at	600	-1.51	0.0181
ABCA2	20	ATP-binding cassette, sub-family A (ABC1), member 2	NM_001606	2416	-1.26262	0.0146		210100_s_at	576	-1.52	0.0078
ZDHHC21	340481	zinc finger, DHHC-type containing 21	NM_178566	2417	-1.26255	0.0411		241946_at	553	-1.53	0.0321
LEPROTL1	23484	leptin receptor overlapping transcript-like 1	ENST00000321250	2418	-1.26255	0.0038		202595_s_at	668	-1.49	0.0386
MARCH7	64844	membrane-associated ring finger (C3HC4) 7, E3 ubiquitin protein ligase	ENST00000259050	2420	-1.26225	0.0155		202654_x_at	406	-1.62	0.0311
STAT5B	6777	signal transducer and activator of transcription 5B	NM_012448	2426	-1.26189	0.0002		212550_at	916	-1.42	0.0021
DNAJA4	55466	DnaJ (Hsp40) homolog, subfamily A, member 4	NM_018602	2435	-1.26127	0.014		1554333_at	220	-1.8	0.0224
OSGEPL1	64172	O-sialoglycoprotein endopeptidase-like 1	NM_022353	2454	-1.26008	0.0068		220631_at	2434	-1.22	0.0393
GLCCI1	113263	glucocorticoid induced transcript 1	NM_138426	2460	-1.25971	0.0008		1560316_s_at	726	-1.47	0.0401
SLC12A2	6558	solute carrier family 12 (sodium/potassium/chloride transporters), member 2	ENST00000343225	2471	-1.25867	0.0474		204404_at	950	-1.41	0.0036
C6orf89	221477	chromosome 6 open reading frame 89	NM_152734	2475	-1.25819	0.0043		224988_at	1282	-1.35	0.0263
WDFY3	23001	WD repeat and FYVE domain containing 3	NM_014991	2480	-1.25768	0.035		212598_at	1728	-1.29	0.0472
PIK3C3	5289	phosphatidylinositol 3-kinase, catalytic subunit type 3	ENST00000262039	2482	-1.25762	0.0044		204297_at	1050	-1.39	0.0283
TAMM41	132001	TAM41, mitochondrial translocator assembly and maintenance protein, homolog (S. cerevisiae)	ENST00000273037	2486	-1.25722	0.023		226815_at	1888	-1.27	0.0486
DLG1	1739	discs, large homolog 1 (Drosophila)	NM_004087	2489	-1.25709	0.0094		202514_at	205	-1.82	0.0291
ZMYM4	9202	zinc finger, MYM-type 4	NM_005095	2492	-1.25674	0.017		202049_s_at	1151	-1.37	0.0188
MKKS	8195	McKusick-Kaufman syndrome	NM_018848	2494	-1.25654	0.0333		222530_s_at	600	-1.51	0.0403
DCUN1D4	23142	DCN1, defective in cullin neddylation 1, domain containing 4 (S. cerevisiae)	ENST00000334635	2511	-1.25482	0.0078		212851_at	158	-1.88	0.0199
ASXL2	55252	additional sex combs like 2 (Drosophila)	NM_018263	2513	-1.25475	0.0191		1555266_a_at	996	-1.4	0.0093
STAM2	10254	signal transducing adaptor molecule (SH3 domain and ITAM motif) 2	NM_005843	2516	-1.25457	0.0085		242569_at	2203	-1.24	0.0449
CDC73	79577	cell division cycle 73, Paf1/RNA polymerase II complex component, homolog (S. cerevisiae)	NM_024529	2517	-1.2545	0.0205		235196_at	797	-1.45	0.0068
RPL15	6138	ribosomal protein L15	NM_001253382	2523	-1.25392	0.0049		221475_s_at	2551	-1.21	0.0119
TXLNG	55787	taxilin gamma	NM_018360	2530	-1.2536	0.0158		1557954_at	950	-1.41	0.0316
NFX1	4799	nuclear transcription factor, X-box binding 1	NM_147133	2540	-1.25309	0.0325		1553348_a_at	950	-1.41	0.0105
VPS4B	9525	vacuolar protein sorting 4 homolog B (S. cerevisiae)	NM_004869	2541	-1.25307	0.004		218171_at	950	-1.41	0.0207
PTCD2	79810	pentatricopeptide repeat domain 2	ENST00000380639	2542	-1.25303	0.0338		1555910_at	1050	-1.39	0.0417
NUP133	55746	nucleoporin 133kDa	NM_018230	2548	-1.25247	0.0093		233421_s_at	1983	-1.26	0.0218
CANX	821	calnexin	NM_001746	2549	-1.25246	0.0033		208852_s_at	422	-1.61	0.0234
ZFYVE1	53349	zinc finger, FYVE domain containing 1	NM_021260	2558	-1.2519	0.0185		223388_s_at	697	-1.48	0.0302
HINFP	25988	histone H4 transcription factor	NM_015517	2559	-1.2519	0.0059		206495_s_at	2083	-1.25	0.0272
SCYL3	57147	SCY1-like 3 (S. cerevisiae)	ENST00000367772	2562	-1.25161	0.0122		205607_s_at	2434	-1.22	0.0363
C12orf66	144577	chromosome 12 open reading frame 66	ENST00000398055	2566	-1.25126	0.0288		235026_at	372	-1.65	0.005
PIGX	54965	phosphatidylinositol glycan anchor biosynthesis, class X	NM_001166304	2582	-1.25003	0.0412		1563111_a_at	450	-1.59	0.048
ZADH2	284273	zinc binding alcohol dehydrogenase domain containing 2	ENST00000322342	2601	-1.2484	0.024		227978_s_at	553	-1.53	0.0187
SMARCA5	8467	SWI/SNF related, matrix associated, actin dependent regulator of chromatin, subfamily a, member 5	ENST00000283131	2604	-1.24813	0.0327		202303_x_at	1728	-1.29	0.0336
NUP98	4928	nucleoporin 98kDa	NM_016320	2616	-1.24745	0.0036		203194_s_at	1282	-1.35	0.0058
ORC2	4999	origin recognition complex, subunit 2	ENST00000234296	2622	-1.24665	0.0017		204853_at	515	-1.55	0.023
ARF4	378	ADP-ribosylation factor 4	NM_001660	2640	-1.24537	0.0449		201096_s_at	327	-1.68	0.0297
MAP2K4	6416	mitogen-activated protein kinase kinase 4	NM_003010	2659	-1.2435	0.0039		203265_s_at	18	-2.53	0.0447
VPS13D	55187	vacuolar protein sorting 13 homolog D (S. cerevisiae)	NM_015378	2664	-1.24313	0.0448		212324_s_at	600	-1.51	0.0108
UVRAG	7405	UV radiation resistance associated gene	NM_003369	2689	-1.24086	0.0221		203241_at	950	-1.41	0.0393
MRFAP1L1	114932	Morf4 family associated protein 1-like 1	ENST00000320848	2696	-1.24	0.0227		212199_at	1480	-1.32	0.0426
WARS2	10352	tryptophanyl tRNA synthetase 2, mitochondrial	NM_201263	2699	-1.23993	0.037		222734_at	600	-1.51	0.0295
TOR1AIP1	26092	torsin A interacting protein 1	NM_001267578	2712	-1.23914	0.0006		216100_s_at	1403	-1.33	0.0253
SPTLC1	10558	serine palmitoyltransferase, long chain base subunit 1	NM_006415	2718	-1.23884	0.0258		202278_s_at	631	-1.5	0.0148
FPGT	8790	fucose-1-phosphate guanylyltransferase	NM_003838	2721	-1.23832	0.0178		205140_at	1403	-1.33	0.0386
RFX5	5993	regulatory factor X, 5 (influences HLA class II expression)	NM_000449	2730	-1.23728	0.002		202964_s_at	2319	-1.23	0.0278
BACE1	23621	beta-site APP-cleaving enzyme 1	ENST00000313005	2746	-1.23573	0.0242		224335_s_at	515	-1.55	0.0334
NIPA1	123606	non imprinted in Prader-Willi/Angelman syndrome 1	ENST00000437912	2751	-1.23482	0.0037		1552696_at	1480	-1.32	0.0072
FBXO9	26268	F-box protein 9	NM_033480	2752	-1.23475	0.0191		1559094_at	1221	-1.36	0.0251
NXPE3	91775	neurexophilin and PC-esterase domain family, member 3	NM_001134456	2756	-1.23422	0.0119		217540_at	482	-1.57	0.0116
TUBGCP3	10426	tubulin, gamma complex associated protein 3	NM_006322	2765	-1.233	0.0124		215739_s_at	950	-1.41	0.0108
GATAD1	57798	GATA zinc finger domain containing 1	NM_021167	2767	-1.23296	0.0097		208503_s_at	1151	-1.37	0.0062
OSBP	5007	oxysterol binding protein	NM_002556	2768	-1.23289	0.0441		201799_s_at	763	-1.46	0.043
TMEM33	55161	transmembrane protein 33	NM_018126	2777	-1.23165	0.0165		235907_at	2083	-1.25	0.0421
NABP1	64859	nucleic acid binding protein 1	NR_045623	2788	-1.2307	0.0062		222872_x_at	2696	-1.2	0.0332
HINT3	135114	histidine triad nucleotide binding protein 3	NM_138571	2794	-1.22976	0.0076		226537_at	1550	-1.31	0.0199
ANKRD16	54522	ankyrin repeat domain 16	NM_019046	2797	-1.22962	0.0104		229058_at	1550	-1.31	0.0457
CASP9	842	caspase 9, apoptosis-related cysteine peptidase	NM_001229	2802	-1.2294	0.0088		210775_x_at	2203	-1.24	0.015
SETD5	55209	SET domain containing 5	NM_001080517	2803	-1.22938	0.0422		1569106_s_at	726	-1.47	0.0201
CNOT8	9337	CCR4-NOT transcription complex, subunit 8	ENST00000403027	2805	-1.22925	0.0362		202164_s_at	482	-1.57	0.0253
ZNF233	353355	zinc finger protein 233	NM_181756	2806	-1.22923	0.0151		232986_at	385	-1.64	2.1e-06
ANKRD13C	81573	ankyrin repeat domain 13C	NM_030816	2807	-1.22918	0.023		1554471_a_at	697	-1.48	0.0232
MMACHC	25974	methylmalonic aciduria (cobalamin deficiency) cblC type, with homocystinuria	ENST00000401061	2814	-1.229	0.0305		211774_s_at	2434	-1.22	0.0294
ZC3H14	79882	zinc finger CCCH-type containing 14	NM_024824	2816	-1.22882	0.0366		204216_s_at	763	-1.46	0.0139
NUDCD2	134492	NudC domain containing 2	NM_145266	2817	-1.22876	0.0394		226642_s_at	996	-1.4	0.0135
C1orf173	127254	chromosome 1 open reading frame 173	ENST00000326665	2832	-1.22774	0.0499		243753_at	394	-1.63	0.0337
AQR	9716	aquarius homolog (mouse)	ENST00000156471	2848	-1.22648	0.0068		212584_at	2203	-1.24	0.0169
HNRPDL	9987	heterogeneous nuclear ribonucleoprotein D-like	NR_003249	2864	-1.22519	0.012		201993_x_at	2319	-1.23	0.0139
RNF13	11342	ring finger protein 13	NM_007282	2883	-1.22346	0.0066		201779_s_at	1348	-1.34	0.0196
PEX19	5824	peroxisomal biogenesis factor 19	NM_002857	2884	-1.22326	0.0134		201706_s_at	1550	-1.31	0.0137
SLC25A3	5250	solute carrier family 25 (mitochondrial carrier; phosphate carrier), member 3	NM_213611	2896	-1.2224	0.0128		200030_s_at	2203	-1.24	0.0433
SLC30A5	64924	solute carrier family 30 (zinc transporter), member 5	NM_022902	2897	-1.22235	0.01		232432_s_at	600	-1.51	0.0396
ZW10	9183	ZW10, kinetochore associated, homolog (Drosophila)	NM_004724	2934	-1.2184	0.042		204812_at	2083	-1.25	0.0365
DNAJC11	55735	DnaJ (Hsp40) homolog, subfamily C, member 11	NM_018198	2944	-1.21781	0.0306		1555360_a_at	1888	-1.27	0.0151
MAP3K7	6885	mitogen-activated protein kinase kinase kinase 7	ENST00000369332	2947	-1.21766	0.0248		211536_x_at	576	-1.52	0.0302
GALK2	2585	galactokinase 2	NM_001001556	2955	-1.217	0.016		205219_s_at	2203	-1.24	0.0385
C11orf74	119710	chromosome 11 open reading frame 74	ENST00000532470	2963	-1.2166	0.0232		228249_at	1888	-1.27	0.0394
CRTAP	10491	cartilage associated protein	NM_006371	2966	-1.21625	1.4e-05		1554464_a_at	1151	-1.37	0.001
CDK13	8621	cyclin-dependent kinase 13	ENST00000181839	2972	-1.21532	0.0005		207319_s_at	870	-1.43	0.0348
QRSL1	55278	glutaminyl-tRNA synthase (glutamine-hydrolyzing)-like 1	NM_018292	2973	-1.21518	0.0207		218949_s_at	996	-1.4	0.0265
ACSL3	2181	acyl-CoA synthetase long-chain family member 3	ENST00000357430	3004	-1.21263	0.0382		201662_s_at	1151	-1.37	0.0332
GPLD1	2822	glycosylphosphatidylinositol specific phospholipase D1	NM_001503	3007	-1.21251	0.0251		206264_at	1100	-1.38	0.0134
LPGAT1	9926	lysophosphatidylglycerol acyltransferase 1	NM_014873	3019	-1.21178	0.0009		202651_at	294	-1.71	0.0487
UBXN4	23190	UBX domain protein 4	NM_014607	3023	-1.21134	0.0193		212008_at	294	-1.71	0.0173
TMED5	50999	transmembrane emp24 protein transport domain containing 5	NM_001167830	3070	-1.2083	0.0091		202195_s_at	1983	-1.26	0.0051
PDS5A	23244	PDS5, regulator of cohesion maintenance, homolog A (S. cerevisiae)	ENST00000503396	3082	-1.20728	0.0218		212138_at	2319	-1.23	0.0067
SEC22C	9117	SEC22 vesicle trafficking protein homolog C (S. cerevisiae)	NM_032970	3104	-1.20616	0.0156		224470_at	406	-1.62	0.011
OAT	4942	ornithine aminotransferase	NM_000274	3111	-1.20603	0.0258		201599_at	1282	-1.35	0.0396
ANKRD12	23253	ankyrin repeat domain 12	NM_015208	3147	-1.20325	0.0402		212286_at	631	-1.5	0.0375
MRPL35	51318	mitochondrial ribosomal protein L35	ENST00000337109	3153	-1.20292	0.0376		218890_x_at	1983	-1.26	0.0211
SNX12	29934	sorting nexin 12	NM_013346	3159	-1.20236	0.0281		224684_at	2434	-1.22	0.0399
GTPBP2	54676	GTP binding protein 2	NM_019096	3179	-1.20097	0.0023		221050_s_at	1888	-1.27	0.0408
ZNF317	57693	zinc finger protein 317	NM_020933	3181	-1.20091	0.0381		1555337_a_at	668	-1.49	0.0081
APC	324	adenomatous polyposis coli	NM_001127511	131	1.8506	0.0373		203526_s_at	1480	-1.32	0.0446
MEMO1	51072	mediator of cell motility 1	NM_015955	961	1.4461	0.0059		1555522_s_at	1480	-1.32	0.0464
SLC1A6	6511	solute carrier family 1 (high affinity aspartate/glutamate transporter), member 6	ENST00000221742	1537	1.3564	0.0358		1554592_a_at	158	-1.88	0.0077
DPY19L2	283417	dpy-19-like 2 (C. elegans)	NM_173812	1898	1.3143	0.0022		238784_at	1348	-1.34	0.0229
BAG1	573	BCL2-associated athanogene	ENST00000379704	1986	1.3049	0.0074		211475_s_at	2083	-1.25	0.0215
FAM35A	54537	family with sequence similarity 35, member A	NM_019054	1991	1.3044	0.0125		220547_s_at	1480	-1.32	0.0461
PTPLAD1	51495	protein tyrosine phosphatase-like A domain containing 1	NM_016395	2822	1.2284	0.0277		217777_s_at	253	-1.76	0.0267
LCA5	167691	Leber congenital amaurosis 5	NM_181714	1304	-1.38646	0.0001		244401_at	2551	1.21	0.0429
RGN	9104	regucalcin (senescence marker protein-30)	NM_152869	1043	-1.43107	0.0007		210751_s_at	2319	1.23	0.0387
TNS1	7145	tensin 1	NM_022648	2971	-1.21567	0.0267		218864_at	2083	1.25	0.0387
ZDHHC13	54503	zinc finger, DHHC-type containing 13	NM_019028	1040	-1.43115	0.0359		232440_at	2551	1.21	0.0365
CLN6	54982	ceroid-lipofuscinosis, neuronal 6, late infantile, variant	NM_017882	2115	-1.29229	0.0043		218161_s_at	2434	1.22	0.0071
SMG6	23293	smg-6 homolog, nonsense mediated mRNA decay factor (C. elegans)	NM_017575	2340	-1.27005	0.0047		214940_s_at	1636	1.3	0.0022
CPQ	10404	carboxypeptidase Q	NM_016134	1993	-1.30416	0.0059		203501_at	2434	1.22	0.0343
MKL2	57496	MKL/myocardin-like 2	NM_014048	295	-1.69074	0.0107		1558777_at	2319	1.23	0.0457
BAZ2A	11176	bromodomain adjacent to zinc finger domain, 2A	NM_013449	1651	-1.3428	0.0033		201355_s_at	1636	1.3	0.0497
WWP2	11060	WW domain containing E3 ubiquitin protein ligase 2	NM_007014	2173	-1.28639	0.0005		210200_at	2319	1.23	0.0249
FOXO4	4303	forkhead box O4	NM_005938	2876	-1.22445	0.0133		205451_at	1807	1.28	0.0436
DDX6	1656	DEAD (Asp-Glu-Ala-Asp) box helicase 6	NM_004397	2159	-1.28782	0.0063		204909_at	1888	1.27	0.0467
CUL5	8065	cullin 5	NM_003478	2037	-1.29908	0.0114		230393_at	1100	1.38	0.0383
MR1	3140	major histocompatibility complex, class I-related	NM_001531	1248	-1.39393	0.0074		210224_at	2083	1.25	0.0035
KIF1A	547	kinesin family member 1A	NM_001244008	2881	-1.224	0.0183		203849_s_at	1348	1.34	0.0245
MLL	4297	myeloid/lymphoid or mixed-lineage leukemia (trithorax homolog, Drosophila)	NM_001197104	618	-1.52633	0.0036		212079_s_at	600	1.51	0.0371
DDR2	4921	discoidin domain receptor tyrosine kinase 2	NM_001014796	2837	-1.22749	0.0473		205168_at	1348	1.34	0.0355
FAS	355	Fas (TNF receptor superfamily, member 6)	NM_000043	2446	-1.26034	0.0424		204780_s_at	1151	1.37	0.0093
ZNF280D	54816	zinc finger protein 280D	ENST00000559237	2649	-1.2443	0.034		239107_at	1636	1.3	0.0291
IQCA1	79781	IQ motif containing with AAA domain 1	ENST00000409907	94	-1.93295	3.5e-05		238584_at	631	1.5	0.0457
PCBP3	54039	poly(rC) binding protein 3	ENST00000400314	776	-1.48459	0.0002		205663_at	2203	1.24	0.0227
YARS	8565	tyrosyl-tRNA synthetase	ENST00000373477	411	-1.60909	0.0031		238760_at	1807	1.28	0.0113
RNLS	55328	renalase, FAD-dependent amine oxidase	ENST00000371947	1046	-1.42992	6.1e-06		220564_at	2083	1.25	0.0436
ZBTB16	7704	zinc finger and BTB domain containing 16	ENST00000335953	1150	-1.41163	0.003		244697_at	870	1.43	0.0161
WDR53	348793	WD repeat domain 53	ENST00000332629	2524	-1.25392	0.0197		227814_at	2551	1.21	0.0464
SEPT9	10801	septin 9	ENST00000329047	3073	-1.20799	0.0009		207425_s_at	1282	1.35	0.0227
LUZP1	7798	leucine zipper protein 1	ENST00000302291	556	-1.55082	5.9e-05		1558173_a_at	2083	1.25	0.0231
EIF5B	9669	eukaryotic translation initiation factor 5B	ENST00000289371	1596	-1.34878	0.0105		214314_s_at	1282	1.35	0.0455
GFPT2	9945	glutamine-fructose-6-phosphate transaminase 2	ENST00000253778	3064	-1.20872	0.0077		237352_at	2319	1.23	0.0223
	Upregulated in both groups (positive correlation)
	Downregulated in both groups (positive correlation)
	Upregulated in developing DLFC and downregulated in schizophrenic DLFC (negative correlation)
	Downregulated in developing DLFC and upregulated in schizophrenic DLFC (negative correlation)

## Sheet: Supplementary Table 5
Supplementary Table 5. List of genes whose expression levels are regulated and altered during development of human MFC (GSE25219) and in schizophrenic MFC (GSE17612), respectively.
Gene symbol	EntrezGene ID	Gene name	Development of MFC (GSE25219)					Schizophrenic MFC (GSE17612)
			Probe ID	Rank	Fold change	P-value		Probe ID	Rank	Fold change	P-value
TUBB2B	347733	tubulin, beta 2B class IIb	NM_178012	141	1.8135	0.0315		214023_x_at	986	1.24	0.0353
CDH5	1003	cadherin 5, type 2 (vascular endothelium)	NM_001795	468	1.573	0.044		204677_at	612	1.29	0.0148
SERPINH1	871	serpin peptidase inhibitor, clade H (heat shock protein 47), member 1, (collagen binding protein 1)	ENST00000524558	476	1.571	0.0006		207714_s_at	1356	1.21	0.0006
TAGLN2	8407	transgelin 2	ENST00000368096	586	1.5364	0.0079		200916_at	797	1.26	0.0033
CLIC1	1192	chloride intracellular channel 1	NM_001288	745	1.4875	0.0127		208659_at	431	1.33	0.0014
CLDN5	7122	claudin 5	NM_001130861	773	1.4818	0.0387		204482_at	797	1.26	0.011
CD93	22918	CD93 molecule	NM_012072	879	1.4593	0.0217		202878_s_at	158	1.47	0.0002
HLA-E	3133	major histocompatibility complex, class I, E	NM_005516	1012	1.4361	0.0211		200905_x_at	986	1.24	0.0095
TUBB6	84617	tubulin, beta 6 class V	ENST00000317702	1068	1.4258	0.0086		209191_at	110	1.53	0.0014
CSDA	8531	cold shock domain protein A	NM_003651	1532	1.3635	0.0133		201160_s_at	27	1.89	0.0002
GPR4	2828	G protein-coupled receptor 4	NM_005282	1635	1.3496	0.0416		206236_at	1356	1.21	0.002
SLC52A3	113278	solute carrier family 52, riboflavin transporter, member 3	NM_033409	1673	1.3457	0.0255		228236_at	894	1.25	0.0009
ADM	133	adrenomedullin	ENST00000528655	1740	1.3391	0.0401		202912_at	37	1.78	0.0002
PODXL	5420	podocalyxin-like	NM_001018111	1878	1.3224	0.0342		201578_at	431	1.33	0.0007
FGFRL1	53834	fibroblast growth factor receptor-like 1	ENST00000398484	2002	1.3079	0.0042		223321_s_at	730	1.27	9.8e-05
BST2	684	bone marrow stromal cell antigen 2	ENST00000252593	2068	1.3004	0.0013		201641_at	1218	1.22	0.0007
PLA1A	51365	phospholipase A1 member A	ENST00000273371	2098	1.2963	0.0076		219584_at	333	1.36	0.0049
TGM2	7052	transglutaminase 2 (C polypeptide, protein-glutamine-gamma-glutamyltransferase)	NM_004613	2104	1.2956	0.0327		201042_at	96	1.56	4.2e-05
AK4	205	adenylate kinase 4	NM_001005353	2125	1.2936	0.0156		225342_at	1356	1.21	0.0033
RELL1	768211	RELT-like 1	NM_001085400	2147	1.2921	0.0044		226430_at	130	1.51	0.0004
TNFRSF1B	7133	tumor necrosis factor receptor superfamily, member 1B	NM_001066	2350	1.2751	0.0044		203508_at	1218	1.22	0.0019
PPP1R18	170954	protein phosphatase 1, regulatory subunit 18	NM_133471	2585	1.256	0.0008		224927_at	986	1.24	3.5e-06
RREB1	6239	ras responsive element binding protein 1	NM_001003699	2693	1.2485	0.0063		203704_s_at	612	1.29	0.0239
TGIF1	7050	TGFB-induced factor homeobox 1	NM_170695	2712	1.2472	0.0076		203313_s_at	490	1.32	0.001
TAP1	6890	transporter 1, ATP-binding cassette, sub-family B (MDR/TAP)	NM_000593	2767	1.2436	0.0024		202307_s_at	1218	1.22	0.0005
SMIM3	85027	small integral membrane protein 3	ENST00000526627	2779	1.2428	0.0045		223276_at	1101	1.23	0.0105
RDH10	157506	retinol dehydrogenase 10 (all-trans)	NM_172037	2870	1.2363	0.0046		226021_at	1356	1.21	0.0472
OTOS	150677	otospiralin	ENST00000391989	2892	1.2346	0.0058		242883_at	986	1.24	0.0001
PDLIM4	8572	PDZ and LIM domain 4	NM_003687	2975	1.2276	0.0001		211564_s_at	797	1.26	0.0074
STAB1	23166	stabilin 1	NM_015136	3093	1.218	0.0485		204150_at	1218	1.22	0.0006
TGFB1	7040	transforming growth factor, beta 1	NM_000660	3223	1.2088	0.0146		203085_s_at	797	1.26	0.0015
CXCL1	2919	chemokine (C-X-C motif) ligand 1 (melanoma growth stimulating activity, alpha)	NM_001511	3229	1.2083	0.034		204470_at	1218	1.22	0.0102
PDLIM1	9124	PDZ and LIM domain 1	NM_020992	3298	1.2036	0.0486		208690_s_at	431	1.33	0.0084
GABRG2	2566	gamma-aminobutyric acid (GABA) A receptor, gamma 2	NM_198903	27	-2.23733	0.0161		206849_at	333	-1.36	0.0499
STAMBPL1	57559	STAM binding protein-like 1	ENST00000371926	33	-2.16379	6.8e-06		227606_s_at	1101	-1.23	0.0042
RAB27B	5874	RAB27B, member RAS oncogene family	NM_004163	48	-2.05218	0.0174		228708_at	1517	-1.2	0.013
HPRT1	3251	hypoxanthine phosphoribosyltransferase 1	NM_000194	50	-2.04372	0.0104		202854_at	986	-1.24	0.0135
LAMP5	24141	lysosomal-associated membrane protein family, member 5	NM_012261	60	-1.99477	0.0003		219463_at	1356	-1.21	0.0285
OXR1	55074	oxidation resistance 1	NM_001198533	64	-1.98732	0.002		218197_s_at	986	-1.24	0.0337
EPB41L3	23136	erythrocyte membrane protein band 4.1-like 3	NM_012307	71	-1.96059	0.0072		211776_s_at	986	-1.24	0.0373
MAL2	114569	mal, T-cell differentiation protein 2 (gene/pseudogene)	NM_052886	72	-1.95933	0.0489		224650_at	123	-1.52	0.0006
RWDD2B	10069	RWD domain containing 2B	ENST00000493196	74	-1.95814	0.0077		222614_at	1101	-1.23	0.0191
KRT222	125113	keratin 222	NM_152349	81	-1.94166	0.0069		244111_at	894	-1.25	0.0117
PREPL	9581	prolyl endopeptidase-like	NM_006036	90	-1.91623	0.012		212216_at	333	-1.36	0.0371
HTR2A	3356	5-hydroxytryptamine (serotonin) receptor 2A, G protein-coupled	NM_000621	91	-1.91429	0.0218		211616_s_at	237	-1.41	0.0018
TOMM20	9804	translocase of outer mitochondrial membrane 20 homolog (yeast)	NM_014765	100	-1.89429	0.0151		212773_s_at	730	-1.27	0.0115
CNTNAP4	85445	contactin associated protein-like 4	NM_033401	116	-1.85455	7e-06		1553442_a_at	894	-1.25	0.0292
B4GALT6	9331	UDP-Gal:betaGlcNAc beta 1,4- galactosyltransferase, polypeptide 6	NM_004775	132	-1.82621	0.0137		206233_at	1101	-1.23	0.0449
YWHAZ	7534	tyrosine 3-monooxygenase/tryptophan 5-monooxygenase activation protein, zeta polypeptide	ENST00000395957	147	-1.79408	0.0215		200641_s_at	158	-1.47	0.0081
ATP6V1D	51382	ATPase, H+ transporting, lysosomal 34kDa, V1 subunit D	ENST00000216442	155	-1.78869	0.0019		208899_x_at	1356	-1.21	0.0025
KIF3A	11127	kinesin family member 3A	ENST00000378746	165	-1.77159	0.01		213623_at	294	-1.38	0.0008
ANKMY2	57037	ankyrin repeat and MYND domain containing 2	NM_020319	184	-1.74523	0.0006		212798_s_at	1218	-1.22	0.0006
WDR17	116966	WD repeat domain 17	NM_170710	187	-1.74049	0.0002		1552430_at	612	-1.29	0.0077
CBLN4	140689	cerebellin 4 precursor	ENST00000064571	189	-1.73804	0.0067		234024_at	96	-1.56	0.0034
PIK3R1	5295	phosphoinositide-3-kinase, regulatory subunit 1 (alpha)	NM_181523	191	-1.73735	0.0159		212249_at	894	-1.25	0.0278
ERLEC1	27248	endoplasmic reticulum lectin 1	NM_015701	206	-1.72368	0.0048		224630_at	559	-1.3	0.0028
VPS35	55737	vacuolar protein sorting 35 homolog (S. cerevisiae)	ENST00000299138	210	-1.71797	0.0191		222387_s_at	273	-1.39	0.0311
PAK1	5058	p21 protein (Cdc42/Rac)-activated kinase 1	NM_001128620	228	-1.70469	0.0447		209615_s_at	110	-1.53	0.0048
TMX4	56255	thioredoxin-related transmembrane protein 4	ENST00000246024	232	-1.70112	0.0263		201580_s_at	894	-1.25	0.0138
GLRB	2743	glycine receptor, beta	NM_000824	233	-1.69967	0.0479		205279_s_at	612	-1.29	0.0324
HBS1L	10767	HBS1-like (S. cerevisiae)	NM_006620	235	-1.69616	0.0001		209314_s_at	181	-1.45	0.0456
IDH3A	3419	isocitrate dehydrogenase 3 (NAD+) alpha	ENST00000299518	246	-1.68531	0.0226		202069_s_at	1101	-1.23	0.0371
ADTRP	84830	androgen-dependent TFPI-regulating protein	NM_001143948	259	-1.67631	0.0002		229070_at	273	-1.39	0.0002
PPP1R2	5504	protein phosphatase 1, regulatory (inhibitor) subunit 2	NM_006241	260	-1.67605	0.0086		202165_at	730	-1.27	0.002
MAPK9	5601	mitogen-activated protein kinase 9	ENST00000452135	269	-1.6728	0.0153		203218_at	986	-1.24	0.0129
GRIA3	2892	glutamate receptor, ionotropic, AMPA 3	NM_007325	270	-1.67277	0.0406		1569290_s_at	1517	-1.2	0.0278
ATP1A3	478	ATPase, Na+/K+ transporting, alpha 3 polypeptide	NM_001256214	283	-1.66344	0.025		214432_at	894	-1.25	0.0056
MAN1A1	4121	mannosidase, alpha, class 1A, member 1	NM_005907	291	-1.65751	0.0485		208116_s_at	797	-1.26	0.0263
MDH1	4190	malate dehydrogenase 1, NAD (soluble)	NM_005917	296	-1.6551	0.0074		200978_at	1356	-1.21	0.0088
ATRNL1	26033	attractin-like 1	NM_207303	305	-1.65003	0.0003		213745_at	431	-1.33	0.0182
MAP2K1	5604	mitogen-activated protein kinase kinase 1	ENST00000307102	307	-1.64983	0.034		202670_at	1517	-1.2	0.034
GUCY1B3	2983	guanylate cyclase 1, soluble, beta 3	NM_000857	328	-1.63776	0.0489		211555_s_at	490	-1.32	0.0023
SCRN3	79634	secernin 3	NM_024583	332	-1.6362	0.0042		219234_x_at	986	-1.24	0.0357
SYTL5	94122	synaptotagmin-like 5	NM_001163335	345	-1.6313	0.0021		242093_at	986	-1.24	0.0073
CDK14	5218	cyclin-dependent kinase 14	NM_012395	363	-1.62018	0.0001		211502_s_at	612	-1.29	0.0062
ATP2B1	490	ATPase, Ca++ transporting, plasma membrane 1	ENST00000359142	370	-1.61598	0.0291		209281_s_at	559	-1.3	0.0004
PCMT1	5110	protein-L-isoaspartate (D-aspartate) O-methyltransferase	NM_005389	385	-1.60788	0.0444		210156_s_at	294	-1.38	0.0086
NAP1L5	266812	nucleosome assembly protein 1-like 5	NM_153757	387	-1.6071	0.0291		228062_at	333	-1.36	0.0013
FGF14	2259	fibroblast growth factor 14	NM_175929	390	-1.60686	0.0307		221310_at	1218	-1.22	0.0205
SLC8A1	6546	solute carrier family 8 (sodium/calcium exchanger), member 1	NM_021097	392	-1.60672	0.0024		241752_at	1218	-1.22	0.037
G3BP2	9908	GTPase activating protein (SH3 domain) binding protein 2	ENST00000359707	398	-1.60408	0.0337		208840_s_at	226	-1.42	0.0373
GLDN	342035	gliomedin	NM_181789	421	-1.5937	0.0119		230360_at	144	-1.49	0.0476
GLS	2744	glutaminase	NM_014905	436	-1.58706	0.0394		203158_s_at	490	-1.32	0.0244
ORC5	5001	origin recognition complex, subunit 5	NM_002553	450	-1.58184	0.05		211212_s_at	1101	-1.23	0.013
MFSD6	54842	major facilitator superfamily domain containing 6	NM_017694	452	-1.58175	0.0101		219858_s_at	158	-1.47	0.0191
SLC25A14	9016	solute carrier family 25 (mitochondrial carrier, brain), member 14	NM_003951	467	-1.57322	0.0262		211855_s_at	1356	-1.21	0.0037
RRAGB	10325	Ras-related GTP binding B	NM_016656	473	-1.57164	0.0103		205540_s_at	1517	-1.2	0.0491
RGS7	6000	regulator of G-protein signaling 7	ENST00000366565	474	-1.57149	0.0181		1554500_a_at	190	-1.44	0.0059
TSNAX	7257	translin-associated factor X	ENST00000366639	478	-1.57025	0.0105		203983_at	1101	-1.23	0.0112
HLF	3131	hepatic leukemia factor	NM_002126	479	-1.56972	0.0188		204755_x_at	669	-1.28	0.0131
LOC158696	158696	uncharacterized LOC158696	NR_026935	482	-1.56875	0.0301		1553357_at	1356	-1.21	0.0112
SCOC	60592	short coiled-coil protein	NM_001153484	493	-1.56418	0.0255		223341_s_at	366	-1.35	0.0165
PLXNC1	10154	plexin C1	NM_005761	504	-1.56099	0.0169		206470_at	1101	-1.23	0.0003
ZNF385D	79750	zinc finger protein 385D	ENST00000281523	512	-1.5583	0.022		220117_at	894	-1.25	0.0334
PITHD1	57095	PITH (C-terminal proteasome-interacting domain of thioredoxin-like) domain containing 1	NM_020362	558	-1.54781	0.0138		223123_s_at	256	-1.4	0.0174
ITFG1	81533	integrin alpha FG-GAP repeat containing 1	ENST00000320640	565	-1.54444	0.046		221449_s_at	205	-1.43	0.001
EPB41L4B	54566	erythrocyte membrane protein band 4.1 like 4B	ENST00000374566	587	-1.53643	0.0183		223859_at	1218	-1.22	0.0002
ATP6AP2	10159	ATPase, H+ transporting, lysosomal accessory protein 2	ENST00000378438	604	-1.53187	0.0436		201444_s_at	797	-1.26	0.0133
CAMK2D	817	calcium/calmodulin-dependent protein kinase II delta	ENST00000418639	612	-1.5297	0.0183		224994_at	1356	-1.21	0.0262
CYB5B	80777	cytochrome b5 type B (outer mitochondrial membrane)	NM_030579	633	-1.5235	0.0001		227382_at	1218	-1.22	0.0255
SRP72	6731	signal recognition particle 72kDa	NM_006947	642	-1.51979	0.0057		208800_at	1356	-1.21	0.0466
TOMM70A	9868	translocase of outer mitochondrial membrane 70 homolog A (S. cerevisiae)	NM_014820	690	-1.5037	0.0354		201512_s_at	730	-1.27	0.0436
NRCAM	4897	neuronal cell adhesion molecule	ENST00000379028	691	-1.50345	0.0247		216959_x_at	1218	-1.22	0.0322
RNF14	9604	ring finger protein 14	NM_004290	696	-1.50235	0.0359		201823_s_at	894	-1.25	0.0403
PTPN5	84867	protein tyrosine phosphatase, non-receptor type 5 (striatum-enriched)	ENST00000396170	706	-1.49911	0.0015		233471_at	559	-1.3	0.0099
MKKS	8195	McKusick-Kaufman syndrome	NM_018848	708	-1.4989	0.0127		222530_s_at	490	-1.32	0.0005
DPP10	57628	dipeptidyl-peptidase 10 (non-functional)	NM_001178036	712	-1.49824	0.0353		228598_at	894	-1.25	0.0226
GOLT1B	51026	golgi transport 1B	CR457389	716	-1.49751	0.0318		218193_s_at	1517	-1.2	0.0445
TPD52	7163	tumor protein D52	NM_001025252	717	-1.4969	0.0168		201688_s_at	523	-1.31	0.0392
ANKRD32	84250	ankyrin repeat domain 32	ENST00000265140	732	-1.49277	0.0256		223542_at	431	-1.33	0.0015
BCAP29	55973	B-cell receptor-associated protein 29	NM_018844	736	-1.48948	0.0081		205084_at	669	-1.28	0.0367
LTN1	26046	listerin E3 ubiquitin protein ligase 1	NM_015565	738	-1.48836	0.0014		233819_s_at	1356	-1.21	0.0128
PLA2G4C	8605	phospholipase A2, group IVC (cytosolic, calcium-independent)	NM_001159323	739	-1.48798	0.0197		209785_s_at	894	-1.25	0.0005
PPP4R4	57718	protein phosphatase 4, regulatory subunit 4	NM_058237	775	-1.4814	0.0049		233002_at	130	-1.51	0.0043
RAB2A	5862	RAB2A, member RAS oncogene family	NM_002865	807	-1.47475	0.007		208734_x_at	1218	-1.22	0.0019
NELL1	4745	NEL-like 1 (chicken)	NM_006157	823	-1.47158	0.0368		206089_at	294	-1.38	0.0006
PEG3	5178	paternally expressed 3	NM_006210	831	-1.4704	0.0254		209243_s_at	523	-1.31	0.0352
CADPS	8618	Ca++-dependent secretion activator	NM_003716	838	-1.46787	0.0391		1568604_a_at	669	-1.28	0.0297
HTR2C	3358	5-hydroxytryptamine (serotonin) receptor 2C, G protein-coupled	NM_001256760	842	-1.46642	0.0384		207307_at	797	-1.26	0.0406
DNAJC10	54431	DnaJ (Hsp40) homolog, subfamily C, member 10	ENST00000264065	850	-1.46492	0.0248		221782_at	894	-1.25	0.0078
SLC25A36	55186	solute carrier family 25 (pyrimidine nucleotide carrier ), member 36	NM_001104647	889	-1.45658	0.0098		237741_at	669	-1.28	0.0011
PDE8B	8622	phosphodiesterase 8B	NM_003719	908	-1.45275	0.011		1554789_a_at	1101	-1.23	0.0058
TRIM23	373	tripartite motif containing 23	ENST00000231524	914	-1.45148	0.0044		210995_s_at	311	-1.37	0.0254
GDAP1	54332	ganglioside induced differentiation associated protein 1	NM_018972	947	-1.44562	0.0199		221279_at	523	-1.31	0.0371
SLC30A9	10463	solute carrier family 30 (zinc transporter), member 9	NM_006345	999	-1.43699	0.0367		202614_at	730	-1.27	0.0028
GAP43	2596	growth associated protein 43	NM_001130064	1032	-1.4321	0.0239		204471_at	1101	-1.23	0.0009
TMED2	10959	transmembrane emp24 domain trafficking protein 2	ENST00000262225	1055	-1.42727	0.0337		204427_s_at	1356	-1.21	0.0342
ARMC8	25852	armadillo repeat containing 8	NM_015396	1069	-1.4255	0.0006		219094_at	986	-1.24	0.0184
COPS8	10920	COP9 constitutive photomorphogenic homolog subunit 8 (Arabidopsis)	ENST00000354371	1074	-1.4249	0.0221		202143_s_at	894	-1.25	0.0221
SLC22A15	55356	solute carrier family 22, member 15	NM_018420	1078	-1.42421	0.0193		228497_at	1356	-1.21	0.0216
PIAS2	9063	protein inhibitor of activated STAT, 2	NM_173206	1141	-1.41344	0.0057		243624_at	1356	-1.21	7e-05
PRMT8	56341	protein arginine methyltransferase 8	NM_019854	1185	-1.4065	0.0412		207772_s_at	311	-1.37	0.0013
SRPK2	6733	SRSF protein kinase 2	NM_182691	1202	-1.40491	0.0293		1558254_s_at	730	-1.27	0.0307
UCHL5	51377	ubiquitin carboxyl-terminal hydrolase L5	NM_015984	1203	-1.40464	0.0052		219960_s_at	1218	-1.22	0.0173
OCIAD1	54940	OCIA domain containing 1	NM_017830	1205	-1.40459	0.0343		223010_s_at	797	-1.26	0.0047
KCNAB1	7881	potassium voltage-gated channel, shaker-related subfamily, beta member 1	NM_003471	1206	-1.40451	0.0438		210471_s_at	730	-1.27	0.0006
ETV1	2115	ets variant 1	NM_004956	1215	-1.40314	0.0283		221911_at	559	-1.3	0.0006
UBE2V2	7336	ubiquitin-conjugating enzyme E2 variant 2	ENST00000523111	1218	-1.40282	0.0039		209096_at	1218	-1.22	0.0076
IPO5	3843	importin 5	NM_002271	1222	-1.40213	0.0002		211955_at	1356	-1.21	0.0123
RGS4	5999	regulator of G-protein signaling 4	NM_001102445	1248	-1.39901	0.0308		204338_s_at	22	-1.96	0.0023
EXOC6	54536	exocyst complex component 6	NM_019053	1258	-1.3977	0.022		233924_s_at	1101	-1.23	0.016
UQCRC2	7385	ubiquinol-cytochrome c reductase core protein II	ENST00000268379	1285	-1.39325	0.0017		200883_at	797	-1.26	0.0023
GHITM	27069	growth hormone inducible transmembrane protein	NM_014394	1349	-1.38535	0.0178		1554510_s_at	1218	-1.22	0.0345
ADSS	159	adenylosuccinate synthase	NM_001126	1412	-1.37707	0.0081		221761_at	986	-1.24	0.0063
PPP1R7	5510	protein phosphatase 1, regulatory subunit 7	ENST00000234038	1427	-1.37563	0.0296		213465_s_at	1218	-1.22	0.001
ATG10	83734	autophagy related 10	ENST00000282185	1431	-1.37533	0.01		1570523_s_at	1101	-1.23	0.0069
FBXO9	26268	F-box protein 9	NM_033480	1441	-1.37419	0.0273		1566509_s_at	173	-1.46	0.0007
BECN1	8678	beclin 1, autophagy related	NM_003766	1469	-1.37107	0.0051		208946_s_at	1218	-1.22	0.0064
VEZT	55591	vezatin, adherens junctions transmembrane protein	NR_038241	1480	-1.37006	0.0073		223089_at	730	-1.27	0.0013
RPRD1A	55197	regulation of nuclear pre-mRNA domain containing 1A	ENST00000399022	1529	-1.36379	0.0047		222558_at	669	-1.28	0.0151
FBXW7	55294	F-box and WD repeat domain containing 7, E3 ubiquitin protein ligase	NM_033632	1559	-1.36047	0.0082		222729_at	1101	-1.23	0.0006
ARPC5L	81873	actin related protein 2/3 complex, subunit 5-like	ENST00000353214	1583	-1.35643	0.0239		223101_s_at	1517	-1.2	0.003
BRWD1	54014	bromodomain and WD repeat domain containing 1	NM_033656	1593	-1.35535	0.0194		225446_at	237	-1.41	0.0004
GRIA4	2893	glutamate receptor, ionotropic, AMPA 4	NM_001077243	1613	-1.35341	0.0197		238663_x_at	366	-1.35	0.008
PPP2R5E	5529	protein phosphatase 2, regulatory subunit B', epsilon isoform	ENST00000337537	1636	-1.34919	0.0442		227630_at	797	-1.26	0.0029
PTPN3	5774	protein tyrosine phosphatase, non-receptor type 3	NM_002829	1653	-1.3476	0.0371		203997_at	1517	-1.2	4.3e-05
ARMCX4	100131755	armadillo repeat containing, X-linked 4	ENST00000423738	1732	-1.33985	0.0062		227444_at	986	-1.24	0.0111
HACL1	26061	2-hydroxyacyl-CoA lyase 1	NM_012260	1791	-1.33198	0.0484		223211_at	1356	-1.21	0.0001
DCAF6	55827	DDB1 and CUL4 associated factor 6	NM_001198956	1881	-1.32203	0.0202		217908_s_at	1517	-1.2	0.0177
CIRBP	1153	cold inducible RNA binding protein	NR_023312	1894	-1.32033	0.0055		200810_s_at	612	-1.29	0.0016
EID1	23741	EP300 interacting inhibitor of differentiation 1	ENST00000530028	1974	-1.31151	0.0072		208670_s_at	1356	-1.21	0.0004
MPPED2	744	metallophosphoesterase domain containing 2	NM_001584	1978	-1.31116	8.3e-05		205413_at	431	-1.33	1.6e-07
SC5DL	6309	sterol-C5-desaturase (ERG3 delta-5-desaturase homolog, S. cerevisiae)-like	NM_006918	1982	-1.31013	0.0402		211423_s_at	730	-1.27	0.0024
PLCL2	23228	phospholipase C-like 2	ENST00000418129	2031	-1.30487	0.0278		216218_s_at	138	-1.5	0.002
GLT1D1	144423	glycosyltransferase 1 domain containing 1	NM_144669	2041	-1.30368	0.0467		229770_at	986	-1.24	1.1e-06
TMEM177	80775	transmembrane protein 177	NM_001105198	2044	-1.3034	0.0256		218897_at	612	-1.29	5.7e-06
DDX42	11325	DEAD (Asp-Glu-Ala-Asp) box polypeptide 42	NM_007372	2103	-1.29561	0.0137		1559954_s_at	1101	-1.23	0.033
KCNMA1	3778	potassium large conductance calcium-activated channel, subfamily M, alpha member 1	ENST00000286627	2120	-1.29399	0.0153		221583_s_at	523	-1.31	0.002
MSH2	4436	mutS homolog 2, colon cancer, nonpolyposis type 1 (E. coli)	NM_000251	2121	-1.29393	0.0441		209421_at	894	-1.25	0.0077
ENSA	2029	endosulfine alpha	NM_207042	2233	-1.28516	0.0407		228851_s_at	123	-1.52	0.0003
ACAT2	39	acetyl-CoA acetyltransferase 2	ENST00000367048	2280	-1.28009	0.0443		209608_s_at	559	-1.3	0.0006
TTC3	7267	tetratricopeptide repeat domain 3	ENST00000354749	2282	-1.27997	0.0126		208664_s_at	1218	-1.22	0.001
GALNTL5	168391	UDP-N-acetyl-alpha-D-galactosamine:polypeptide N-acetylgalactosaminyltransferase-like 5	ENST00000431418	2651	-1.25166	0.0177		233150_at	392	-1.34	0.0055
GALNT13	114805	UDP-N-acetyl-alpha-D-galactosamine:polypeptide N-acetylgalactosaminyltransferase 13 (GalNAc-T13)	NM_052917	2667	-1.25078	0.0364		234472_at	1101	-1.23	0.0204
PSPC1	55269	paraspeckle component 1	NR_044998	2708	-1.24742	0.0015		222611_s_at	669	-1.28	0.006
RQCD1	9125	RCD1 required for cell differentiation1 homolog (S. pombe)	ENST00000273064	2763	-1.24369	0.0362		1554080_at	1218	-1.22	0.0172
FRMD6	122786	FERM domain containing 6	NM_001042481	2890	-1.23467	0.0011		225464_at	730	-1.27	0.0031
DYNC1H1	1778	dynein, cytoplasmic 1, heavy chain 1	NM_001376	2984	-1.22671	0.0455		229115_at	986	-1.24	0.0041
ATXN1	6310	ataxin 1	NM_000332	3013	-1.22379	0.018		203231_s_at	87	-1.58	0.0002
DLAT	1737	dihydrolipoamide S-acetyltransferase	ENST00000280346	3022	-1.22312	0.0244		212568_s_at	986	-1.24	0.008
TYRP1	7306	tyrosinase-related protein 1	NM_000550	3039	-1.22213	0.0163		205694_at	559	-1.3	0.0066
ANKRD28	23243	ankyrin repeat domain 28	NM_015199	3106	-1.21712	0.0026		226025_at	1101	-1.23	0.0074
RAD1	5810	RAD1 homolog (S. pombe)	ENST00000382038	3110	-1.2167	0.0396		235253_at	1218	-1.22	0.0019
SLC39A6	25800	solute carrier family 39 (zinc transporter), member 6	NM_012319	3217	-1.20961	0.0456		1555460_a_at	1517	-1.2	0.0293
PTN	5764	pleiotrophin	NM_002825	162	1.7757	0.0484		209466_x_at	1218	-1.22	0.0177
CTGF	1490	connective tissue growth factor	ENST00000367976	272	1.6705	0.0191		209101_at	273	-1.39	0.0188
IGF2	3481	insulin-like growth factor 2 (somatomedin A)	AY971350	315	1.6457	0.0003		202409_at	123	-1.52	0.0238
COL3A1	1281	collagen, type III, alpha 1	ENST00000304636	578	1.5399	0.0322		215076_s_at	1218	-1.22	0.0296
CSPG5	10675	chondroitin sulfate proteoglycan 5 (neuroglycan C)	ENST00000383738	714	1.4977	0.0093		205344_at	894	-1.25	3.8e-05
COL1A2	1278	collagen, type I, alpha 2	NM_000089	819	1.4722	0.0276		202403_s_at	333	-1.36	0.0455
EDN3	1908	endothelin 3	NM_207032	1366	1.3836	0.0003		208399_s_at	205	-1.43	0.0005
SEMA3G	56920	sema domain, immunoglobulin domain (Ig), short basic domain, secreted, (semaphorin) 3G	NM_020163	1923	1.3169	0.0014		219689_at	1218	-1.22	0.0402
C2orf82	389084	chromosome 2 open reading frame 82	AY358535	1943	1.3148	0.0001		230244_at	181	-1.45	0.0109
CXCL14	9547	chemokine (C-X-C motif) ligand 14	NM_004887	2059	1.3016	0.0054		218002_s_at	730	-1.27	0.0339
EGR4	1961	early growth response 4	NM_001965	2301	1.2787	0.0054		207768_at	73	-1.61	0.0116
KLHL14	57565	kelch-like 14 (Drosophila)	NM_020805	2453	1.2664	0.0336		228377_at	311	-1.37	0.0017
COL9A3	1299	collagen, type IX, alpha 3	NM_001853	3328	1.202	0.0008		204724_s_at	1356	-1.21	0.0012
RPS27L	51065	ribosomal protein S27-like	ENST00000330964	39	-2.11118	0.0174		218007_s_at	1356	1.21	0.0021
SPP1	6696	secreted phosphoprotein 1	NM_001251830	54	-2.02732	0.0071		209875_s_at	104	1.54	0.027
MAOB	4129	monoamine oxidase B	ENST00000378069	70	-1.96502	0.0001		204041_at	1517	1.2	0.006
EVI2B	2124	ecotropic viral integration site 2B	NM_006495	164	-1.77376	0.0068		211742_s_at	1101	1.23	0.0128
SLC14A1	6563	solute carrier family 14 (urea transporter), member 1 (Kidd blood group)	NM_001128588	297	-1.65484	0.0245		205856_at	123	1.52	0.0435
MGST1	4257	microsomal glutathione S-transferase 1	NM_001260512	318	-1.64279	0.0481		1565162_s_at	87	1.58	0.0224
SGK494	124923	uncharacterized serine/threonine-protein kinase SgK494	NM_001174103	608	-1.53108	0.0009		1553292_s_at	559	1.3	0.0026
RNASET2	8635	ribonuclease T2	NM_003730	1035	-1.43152	0.0136		217983_s_at	205	1.43	0.0004
IFI16	3428	interferon, gamma-inducible protein 16	NM_005531	1129	-1.41469	0.0109		206332_s_at	190	1.44	0.0003
PFKFB3	5209	6-phosphofructo-2-kinase/fructose-2,6-biphosphatase 3	NM_004566	1134	-1.41419	4.8e-06		202464_s_at	1356	1.21	0.0047
C2CD2	25966	C2 calcium-dependent domain containing 2	NM_015500	1251	-1.39847	0.0001		212875_s_at	1101	1.23	0.0012
ZNF638	27332	zinc finger protein 638	AK128706	1317	-1.38873	0.0047		239243_at	894	1.25	0.0178
TPD52L1	7164	tumor protein D52-like 1	NM_001003395	1426	-1.37572	0.0215		210372_s_at	205	1.43	0.0012
DNAJB1	3337	DnaJ (Hsp40) homolog, subfamily B, member 1	NM_006145	1514	-1.36543	0.0041		200666_s_at	612	1.29	0.0049
GSDMB	55876	gasdermin B	NM_001165958	1517	-1.36513	0.0159		219233_s_at	1517	1.2	0.0183
ARHGDIB	397	Rho GDP dissociation inhibitor (GDI) beta	ENST00000228945	1541	-1.36246	0.04		201288_at	730	1.27	0.0008
CHI3L1	1116	chitinase 3-like 1 (cartilage glycoprotein-39)	ENST00000255409	1949	-1.31407	0.0034		209395_at	7	2.26	0.0004
KDM3A	55818	lysine (K)-specific demethylase 3A	NM_018433	2102	-1.29567	0.0024		212689_s_at	1218	1.22	0.0098
AP1G2	8906	adaptor-related protein complex 1, gamma 2 subunit	ENST00000308724	2307	-1.2785	0.0316		201613_s_at	1218	1.22	0.0017
GMPR	2766	guanosine monophosphate reductase	NM_006877	2363	-1.27417	0.0433		204187_at	158	1.47	8.7e-06
SORBS1	10580	sorbin and SH3 domain containing 1	ENST00000371247	2489	-1.26351	0.0063		218087_s_at	1356	1.21	0.0121
AZGP1	563	alpha-2-glycoprotein 1, zinc-binding	ENST00000483612	2510	-1.26147	0.0417		209309_at	94	1.57	8.2e-05
CD59	966	CD59 molecule, complement regulatory protein	NM_203330	2548	-1.25901	0.0255		212463_at	130	1.51	1.4e-05
TAB2	23118	TGF-beta activated kinase 1/MAP3K7 binding protein 2	NM_015093	2680	-1.24986	0.0444		212184_s_at	1517	1.2	0.0142
TPP1	1200	tripeptidyl peptidase I	NM_000391	3038	-1.22219	0.031		200742_s_at	1218	1.22	0.0108
KIF1B	23095	kinesin family member 1B	NM_015074	3115	-1.21605	0.0481		225878_at	797	1.26	0.0094
ARHGEF6	9459	Rac/Cdc42 guanine nucleotide exchange factor (GEF) 6	NM_004840	3230	-1.20825	0.0445		209539_at	1356	1.21	0.0017
JMJD6	23210	jumonji domain containing 6	NM_001081461	3284	-1.2045	0.0068		212723_at	730	1.27	0.0001
	Upregulated in both groups (positive correlation)
	Downregulated in both groups (positive correlation)
	Upregulated in developing MFC and downregulated in schizophrenic MFC (negative correlation)
	Downregulated in developing MFC and upregulated in schizophrenic MFC (negative correlation)

## Sheet: Supplementary Table 6
Supplementary Table 6. Pathway analysis using DAVID.
Category	Term	Count	%	P-value	Fold Enrichment	Benjamini
GOTERM_BP_FAT	GO:0045184~establishment of protein localization	75	8.40807	3.35069e-07	1.83736	0.000964199
GOTERM_BP_FAT	GO:0015031~protein transport	74	8.29596	4.74836e-07	1.82974	0.000683292
GOTERM_BP_FAT	GO:0008104~protein localization	81	9.08072	1.12167e-06	1.73317	0.00107585
GOTERM_CC_FAT	GO:0005794~Golgi apparatus	81	9.08072	1.22702e-06	1.72635	0.000604736
GOTERM_CC_FAT	GO:0044429~mitochondrial part	59	6.61435	4.57071e-06	1.86452	0.00112605
GOTERM_BP_FAT	GO:0019228~regulation of action potential in neuron	13	1.4574	1.82305e-05	4.56082	0.0130358
KEGG_PATHWAY	hsa05120:Epithelial cell signaling in Helicobacter pylori infection	14	1.56951	0.000120095	3.50966	0.0197396
GOTERM_CC_FAT	GO:0044431~Golgi apparatus part	33	3.69955	0.000125093	2.07145	0.0203484
GOTERM_CC_FAT	GO:0005739~mitochondrion	85	9.52915	0.000273885	1.46703	0.0331974
KEGG_PATHWAY	hsa03018:RNA degradation	12	1.34529	0.000368243	3.58883	0.0301073
GOTERM_CC_FAT	GO:0031967~organelle envelope	54	6.05381	0.000386269	1.63599	0.0373771
GOTERM_CC_FAT	GO:0030424~axon	21	2.35426	0.000396787	2.42084	0.0320832
GOTERM_CC_FAT	GO:0031090~organelle membrane	85	9.52915	0.000401619	1.44928	0.0278947
GOTERM_CC_FAT	GO:0031975~envelope	54	6.05381	0.00041688	1.6306	0.0253683
KEGG_PATHWAY	hsa04012:ErbB signaling pathway	15	1.68161	0.000442229	2.93913	0.0241783
GOTERM_CC_FAT	GO:0031982~vesicle	57	6.39013	0.000623991	1.57819	0.0336136
GOTERM_CC_FAT	GO:0048770~pigment granule	14	1.56951	0.000905826	2.91601	0.0436941
GOTERM_CC_FAT	GO:0042470~melanosome	14	1.56951	0.000905826	2.91601	0.0436941

## Sheet: Supplementary Table 7
Supplementary Table 7. Pathway analysis using NextBio.
			Bioset1				Bioset2				Bioset3
Biogroup name	Source	Score	Correlated direction	Common genes (correlated direction)	P-value (correlated direction)		Correlated direction	Common genes (correlated direction)	P-value (correlated direction)		Correlated direction	Common genes (correlated direction)	P-value (correlated direction)
Epithelial cell signaling in Helicobacter pylori infection	Broad MSigDB - Canonical Pathways	100	downregulated	10	3.3e-08		downregulated	10	2.8e-09		downregulated	3	1.8e-05
myelination	GO	99.8912	downregulated	12	1.7e-13		downregulated	8	2.3e-07		upregulated	1	0.0458
ensheathment of neurons	GO	98.5689	downregulated	12	2.4e-13		downregulated	8	3e-07		upregulated	1	0.0472
axon ensheathment	GO	98.5689	downregulated	12	2.4e-13		downregulated	8	3e-07		upregulated	1	0.0472
glycerolipid metabolic process	GO	98.0143	downregulated	20	2.3e-09		downregulated	20	6.1e-10		downregulated	4	0.0032
response to peptide hormone stimulus	GO	91.5321	downregulated	19	2.2e-07		downregulated	21	1.4e-09		downregulated	4	0.0003
mitochondrial membrane	GO	90.9837	downregulated	25	1.8e-06		downregulated	25	1.6e-09		downregulated	8	4.6e-05
lipid biosynthetic process	GO	90.219	downregulated	25	7.3e-08		downregulated	26	1.6e-10		downregulated	5	0.0158
microtubule organizing center	GO	89.6237	downregulated	23	2.4e-06		downregulated	26	6.1e-11		downregulated	6	0.0017
vacuole	GO	88.2467	downregulated	23	2.2e-10		downregulated	20	4.2e-08		downregulated	3	0.0511
organelle outer membrane	GO	85.951	downregulated	11	1.5e-05		downregulated	14	3.9e-10		downregulated	4	0.0002
dendrite	GO	85.3553	downregulated	16	0.0009		downregulated	17	3.7e-08		downregulated	8	5.7e-08
ErbB signaling pathway	Broad MSigDB - Canonical Pathways	84.8076	downregulated	6	2.5e-05		downregulated	9	4e-07		downregulated	5	2.4e-07
vacuolar part	GO	84.6607	downregulated	18	1.2e-10		downregulated	15	2.2e-07		downregulated	2	0.0943
endosome membrane	GO	83.7044	downregulated	19	9.9e-09		downregulated	16	8.2e-07		downregulated	3	0.0005
apical part of cell	GO	83.3806	downregulated	14	4.9e-11		downregulated	12	8.9e-05		downregulated	4	0.0011
outer membrane	GO	83.3792	downregulated	11	2.6e-05		downregulated	14	6.5e-10		downregulated	4	0.0003
organelle localization	GO	83.1918	downregulated	11	0.0004		downregulated	16	3.8e-11		downregulated	4	0.0004
vacuolar membrane	GO	82.3982	downregulated	15	7.1e-10		downregulated	13	2e-07		downregulated	2	0.0559
Golgi vesicle transport	GO	81.6246	downregulated	12	6.8e-07		downregulated	16	3e-10		downregulated	2	0.0552
regulation of action potential	GO	81.3791	downregulated	13	6.6e-11		downregulated	9	2.4e-06		upregulated	1	0.0809
endosomal part	GO	81.2732	downregulated	19	2e-08		downregulated	16	1.2e-06		downregulated	3	0.0005
mitochondrial outer membrane	GO	80.5519	downregulated	10	1.7e-05		downregulated	12	8.3e-09		downregulated	4	0.0001
regulation of membrane potential	GO	80.3324	downregulated	17	4.8e-10		downregulated	13	3.4e-07		downregulated	2	0.1265
perinuclear region of cytoplasm	GO	79.2072	downregulated	18	3.5e-07		downregulated	20	4.3e-07		downregulated	6	0.0002
CDC42 signaling events	Broad MSigDB - Canonical Pathways	77.0015	downregulated	6	0.0014		downregulated	10	3.8e-09		downregulated	3	2e-05
unfolded protein binding	GO	76.5855	downregulated	10	1.9e-05		downregulated	13	3e-09		downregulated	3	0.0022
Genes involved in Phospholipid metabolism	Broad MSigDB - Canonical Pathways	75.3433	downregulated	13	2.6e-06		downregulated	16	1.7e-09		downregulated	2	0.0517
ligase activity	GO	74.607	downregulated	15	0.0148		downregulated	25	7.4e-10		downregulated	9	2.9e-05
ligase activity, forming carbon-nitrogen bonds	GO	74.4092	downregulated	13	0.0035		downregulated	18	7.5e-08		downregulated	9	1.3e-06
"Biogroup name": A collection of genes that are associated with a specific biological function, pathway, or similar criteria.
"Source": Data source from which the biogroups are derived as follows:
Gene Ontology (biological processes, cellular components, molecular functions)
MSigDB (canonical pathways, positional gene sets, regulatory motif gene sets)
"Common genes": Number of overlapping genes in the bioset and the biogroup
"Direction": direction of expression for each gene in the biosets (upregulated or downregulated)
"P-value": Probability that such an overlap would occur by chance assuming that there is no biological link between the bioset and the biogroup
upregulated: upregulated genes expressed in each bioset
downregulated: downregulated genes expressed in each bioset

## Sheet: Supplementary Table 8
Supplementary Table 8. List of genes in Bioset1, Bioset2, and Bioset3
Gene symbol	EntrezGene ID	Gene name		Bioset1			Bioset2			Bioset3
			Specificity	Fold change	P-value		Fold change	P-value		Fold change	P-value
GLDN	342035	gliomedin	3 out of 3	-9.24	1.6e-06		-2.09356	0.0001		-1.5937	0.0119
PREPL	9581	prolyl endopeptidase-like	3 out of 3	-2.02	0.0004		-2.04304	0.0002		-1.91623	0.012
OXR1	55074	oxidation resistance 1	3 out of 3	-2.02	9.7e-05		-1.93287	0.0001		-1.98732	0.002
HBS1L	10767	HBS1-like (S. cerevisiae)	3 out of 3	-2	6.6e-06		-1.74725	8.3e-06		-1.69616	0.0001
CNTNAP4	85445	contactin associated protein-like 4	3 out of 3	-1.65	0.0312		-1.69331	0.0011		-1.85455	7e-06
PAK1	5058	p21 protein (Cdc42/Rac)-activated kinase 1	3 out of 3	-2.42	6.4e-05		-1.49232	0.0456		-1.70469	0.0447
GLS	2744	glutaminase	3 out of 3	-1.85	0.0026		-1.59304	0.0117		-1.58706	0.0394
MFSD6	54842	major facilitator superfamily domain containing 6	3 out of 3	-1.8	0.0006		-1.60177	0.0007		-1.58175	0.0101
B4GALT6	9331	UDP-Gal:betaGlcNAc beta 1,4- galactosyltransferase, polypeptide 6	3 out of 3	-1.44	0.0277		-1.78587	0.0035		-1.82621	0.0137
G3BP2	9908	GTPase activating protein (SH3 domain) binding protein 2	3 out of 3	-1.43	0.0226		-1.78516	0.002		-1.60408	0.0337
IDH3A	3419	isocitrate dehydrogenase 3 (NAD+) alpha	3 out of 3	-1.33	0.0296		-1.55759	0.0212		-1.68531	0.0226
MDH1	4190	malate dehydrogenase 1, NAD (soluble)	3 out of 3	-1.47	0.0002		-1.45996	0.001		-1.6551	0.0074
SRP72	6731	signal recognition particle 72kDa	3 out of 3	-1.31	0.0259		-1.59395	0.0002		-1.51979	0.0057
BCAP29	55973	B-cell receptor-associated protein 29	3 out of 3	-1.65	1.4e-05		-1.41312	0.0006		-1.48948	0.0081
RGS4	5999	regulator of G-protein signaling 4	3 out of 3	-2.26	0.0077		-1.35824	0.0015		-1.39901	0.0308
TRIM23	373	tripartite motif containing 23	3 out of 3	-1.68	0.0105		-1.39666	0.0054		-1.45148	0.0044
ORC5	5001	origin recognition complex, subunit 5	3 out of 3	-1.31	0.0098		-1.48165	0.0091		-1.58184	0.05
TMED2	10959	transmembrane emp24 domain trafficking protein 2	3 out of 3	-1.49	0.0036		-1.41965	0.0017		-1.42727	0.0337
ATP6V1D	51382	ATPase, H+ transporting, lysosomal 34kDa, V1 subunit D	3 out of 3	-1.28	0.0017		-1.4345	0.0302		-1.78869	0.0019
CYB5B	80777	cytochrome b5 type B (outer mitochondrial membrane)	3 out of 3	-1.3	0.0018		-1.45226	0.0003		-1.5235	0.0001
MKKS	8195	McKusick-Kaufman syndrome	3 out of 3	-1.35	0.0236		-1.25654	0.0333		-1.4989	0.0127
KCNAB1	7881	potassium voltage-gated channel, shaker-related subfamily, beta member 1	3 out of 3	-1.21	0.0451		-1.31426	0.0142		-1.40451	0.0438
SNX12	29934	sorting nexin 12	2 out of 3	-1.22	1.4e-05		-1.20236	0.0281
MRPL35	51318	mitochondrial ribosomal protein L35	2 out of 3	-1.26	0.0041		-1.20292	0.0376
UBXN4	23190	UBX domain protein 4	2 out of 3	-1.29	0.0109		-1.21134	0.0193
LPGAT1	9926	lysophosphatidylglycerol acyltransferase 1	2 out of 3	-1.35	0.001		-1.21178	0.0009
COL4A2	1284	collagen, type IV, alpha 2	2 out of 3	2.94	3.3e-08		1.2166	0.0004
GALK2	2585	galactokinase 2	2 out of 3	-1.41	0.0003		-1.217	0.016
ZW10	9183	ZW10, kinetochore associated, homolog (Drosophila)	2 out of 3	-1.35	3.2e-05		-1.2184	0.042
SLC25A3	5250	solute carrier family 25 (mitochondrial carrier; phosphate carrier), member 3	2 out of 3	-1.29	0.0001		-1.2224	0.0128
PEX19	5824	peroxisomal biogenesis factor 19	2 out of 3	-1.83	5.2e-06		-1.22326	0.0134
RNF13	11342	ring finger protein 13	2 out of 3	-1.99	2.4e-05		-1.22346	0.0066
NUDCD2	134492	NudC domain containing 2	2 out of 3	-1.4	0.0017		-1.22876	0.0394
PLXND1	23129	plexin D1	2 out of 3	2.09	1.6e-09		1.2307	0.0197
TMEM33	55161	transmembrane protein 33	2 out of 3	-1.35	0.0003		-1.23165	0.0165
GATAD1	57798	GATA zinc finger domain containing 1	2 out of 3	-1.66	0.0004		-1.23296	0.0097
NXPE3	91775	neurexophilin and PC-esterase domain family, member 3	2 out of 3	-1.65	8.3e-05		-1.23422	0.0119
EIF4EBP1	1978	eukaryotic translation initiation factor 4E binding protein 1	2 out of 3	1.59	0.0013		1.236	0.0093
TOR1AIP1	26092	torsin A interacting protein 1	2 out of 3	-1.58	0.0002		-1.23914	0.0006
UVRAG	7405	UV radiation resistance associated gene	2 out of 3	-1.25	0.0166		-1.24086	0.0221
VPS13D	55187	vacuolar protein sorting 13 homolog D (S. cerevisiae)	2 out of 3	-1.36	1.6e-05		-1.24313	0.0448
MAP2K4	6416	mitogen-activated protein kinase kinase 4	2 out of 3	-1.44	0.0212		-1.2435	0.0039
ORC2	4999	origin recognition complex, subunit 2	2 out of 3	-1.47	0.0003		-1.24665	0.0017
SMARCA5	8467	SWI/SNF related, matrix associated, actin dependent regulator of chromatin, subfamily a, member 5	2 out of 3	-1.56	5.8e-06		-1.24813	0.0327
CANX	821	calnexin	2 out of 3	-1.29	0.0009		-1.25246	0.0033
PTCD2	79810	pentatricopeptide repeat domain 2	2 out of 3	-1.22	0.0106		-1.25303	0.0338
VPS4B	9525	vacuolar protein sorting 4 homolog B (S. cerevisiae)	2 out of 3	-1.56	6.1e-08		-1.25307	0.004
TXLNG	55787	taxilin gamma	2 out of 3	-1.33	6.6e-05		-1.2536	0.0158
CDC73	79577	cell division cycle 73, Paf1/RNA polymerase II complex component, homolog (S. cerevisiae)	2 out of 3	-1.54	3.2e-06		-1.2545	0.0205
DCUN1D4	23142	DCN1, defective in cullin neddylation 1, domain containing 4 (S. cerevisiae)	2 out of 3	-1.88	1.7e-05		-1.25482	0.0078
DLG1	1739	discs, large homolog 1 (Drosophila)	2 out of 3	-1.98	0.0016		-1.25709	0.0094
PIK3C3	5289	phosphatidylinositol 3-kinase, catalytic subunit type 3	2 out of 3	-1.2	0.0349		-1.25762	0.0044
C6orf89	221477	chromosome 6 open reading frame 89	2 out of 3	-1.28	0.028		-1.25819	0.0043
SLC12A2	6558	solute carrier family 12 (sodium/potassium/chloride transporters), member 2	2 out of 3	-1.65	0.0009		-1.25867	0.0474
WDR1	9948	WD repeat domain 1	2 out of 3	1.3	0.0377		1.2592	0.0427
ABCA2	20	ATP-binding cassette, sub-family A (ABC1), member 2	2 out of 3	-2.02	0.0005		-1.26262	0.0146
ABHD6	57406	abhydrolase domain containing 6	2 out of 3	-1.45	0.0187		-1.26381	0.0064
ASF1A	25842	ASF1 anti-silencing function 1 homolog A (S. cerevisiae)	2 out of 3	-1.42	0.0008		-1.26789	0.0477
CAPN7	23473	calpain 7	2 out of 3	-1.29	0.0043		-1.26843	0.0116
GOLGA7	51125	golgin A7	2 out of 3	-1.44	0.0016		-1.27424	0.0016
OSBP2	23762	oxysterol binding protein 2	2 out of 3	1.35	0.0068		1.2768	0.0215
SOX4	6659	SRY (sex determining region Y)-box 4	2 out of 3	3.42	1e-07		1.2791	5e-06
SOD1	6647	superoxide dismutase 1, soluble	2 out of 3	-1.46	1e-06		-1.28001	0.028
TJP1	7082	tight junction protein 1	2 out of 3	-1.76	0.0005		-1.2801	0.0448
RBM48	84060	RNA binding motif protein 48	2 out of 3	-1.31	0.0022		-1.28031	0.0208
GCLC	2729	glutamate-cysteine ligase, catalytic subunit	2 out of 3	-1.48	0.0044		-1.28203	0.0024
OGT	8473	O-linked N-acetylglucosamine (GlcNAc) transferase	2 out of 3	-1.26	0.0101		-1.28908	0.0247
TMEM59	9528	transmembrane protein 59	2 out of 3	-1.35	0.0017		-1.28924	0.0002
RDX	5962	radixin	2 out of 3	-1.59	0.0116		-1.2908	0.0389
ITCH	83737	itchy E3 ubiquitin protein ligase	2 out of 3	-1.36	0.03		-1.29103	0.0004
LMBR1	64327	limb region 1 homolog (mouse)	2 out of 3	-1.6	0.0049		-1.29249	0.0346
SCARB2	950	scavenger receptor class B, member 2	2 out of 3	-1.64	0.0044		-1.29422	0.0036
ABCF2	10061	ATP-binding cassette, sub-family F (GCN20), member 2	2 out of 3	-1.28	0.0065		-1.29557	0.0009
ZNF385B	151126	zinc finger protein 385B	2 out of 3	-1.42	0.0155		-1.29616	0.0147
ISCA1	81689	iron-sulfur cluster assembly 1 homolog (S. cerevisiae)	2 out of 3	-1.34	0.022		-1.29703	0.0055
PSEN1	5663	presenilin 1	2 out of 3	-1.73	0.0072		-1.29844	0.0026
RNF6	6049	ring finger protein (C3H2C3 type) 6	2 out of 3	-1.25	0.0139		-1.29878	0.0178
MPP5	64398	membrane protein, palmitoylated 5 (MAGUK p55 subfamily member 5)	2 out of 3	-1.47	0.0052		-1.29977	0.005
SPTLC2	9517	serine palmitoyltransferase, long chain base subunit 2	2 out of 3	-1.6	0.0012		-1.30241	0.0162
CALCOCO1	57658	calcium binding and coiled-coil domain 1	2 out of 3	-1.27	8.2e-05		-1.30525	0.0085
GFM1	85476	G elongation factor, mitochondrial 1	2 out of 3	-1.41	0.0011		-1.30666	0.0117
CUL4B	8450	cullin 4B	2 out of 3	-1.25	0.0193		-1.30699	0.0046
MFN2	9927	mitofusin 2	2 out of 3	-1.25	0.017		-1.30771	0.0083
BUB3	9184	budding uninhibited by benzimidazoles 3 homolog (yeast)	2 out of 3	-1.39	0.0015		-1.3108	0.0017
ANGEL2	90806	angel homolog 2 (Drosophila)	2 out of 3	-1.34	0.0015		-1.31359	0.0095
STAMBP	10617	STAM binding protein	2 out of 3	-1.43	0.0001		-1.31697	0.0003
RMND1	55005	required for meiotic nuclear division 1 homolog (S. cerevisiae)	2 out of 3	-1.53	0.0001		-1.31895	0.0034
PPM1A	5494	protein phosphatase, Mg2+/Mn2+ dependent, 1A	2 out of 3	-1.64	0.0009		-1.31938	0.014
SEC63	11231	SEC63 homolog (S. cerevisiae)	2 out of 3	-1.23	9.6e-05		-1.32049	0.0049
TGOLN2	10618	trans-golgi network protein 2	2 out of 3	-1.55	9.4e-05		-1.32097	0.0048
NUCKS1	64710	nuclear casein kinase and cyclin-dependent kinase substrate 1	2 out of 3	-1.22	0.0367		-1.32346	0.0148
ZNF536	9745	zinc finger protein 536	2 out of 3	-2.78	0.0002		-1.32723	0.0142
IFIT1	3434	interferon-induced protein with tetratricopeptide repeats 1	2 out of 3	-3.36	0.0003		-1.32825	0.0455
RNGTT	8732	RNA guanylyltransferase and 5'-phosphatase	2 out of 3	-1.21	0.0406		-1.3286	0.0017
WAC	51322	WW domain containing adaptor with coiled-coil	2 out of 3	-1.49	7.4e-05		-1.32904	0.0051
IGIP	492311	IgA-inducing protein homolog (Bos taurus)	2 out of 3	-1.83	6.2e-05		-1.32974	0.0169
FZD2	2535	frizzled family receptor 2	2 out of 3	1.23	0.0015		1.3299	0.0009
CNST	163882	consortin, connexin sorting protein	2 out of 3	-1.4	0.0283		-1.33258	0.028
RCOR3	55758	REST corepressor 3	2 out of 3	-1.25	0.0337		-1.33392	0.0042
LIPA	3988	lipase A, lysosomal acid, cholesterol esterase	2 out of 3	-1.67	0.0007		-1.33477	0.0111
FNTA	2339	farnesyltransferase, CAAX box, alpha	2 out of 3	-1.48	0.0007		-1.33595	0.0024
CDC27	996	cell division cycle 27 homolog (S. cerevisiae)	2 out of 3	-1.38	0.0024		-1.33697	0.0314
TPPP	11076	tubulin polymerization promoting protein	2 out of 3	-1.82	7.8e-06		-1.33906	0.0016
TRMT11	60487	tRNA methyltransferase 11 homolog (S. cerevisiae)	2 out of 3	-1.37	6.6e-05		-1.3391	0.0278
STRN	6801	striatin, calmodulin binding protein	2 out of 3	-1.29	0.0224		-1.33918	0.007
EMID1	129080	EMI domain containing 1	2 out of 3	1.94	4.1e-07		1.3424	0.0141
DNAJB9	4189	DnaJ (Hsp40) homolog, subfamily B, member 9	2 out of 3	-1.25	0.0163		-1.34282	0.0092
SPOCK3	50859	sparc/osteonectin, cwcv and kazal-like domains proteoglycan (testican) 3	2 out of 3	-1.85	0.005		-1.3438	0.0007
LAPTM4B	55353	lysosomal protein transmembrane 4 beta	2 out of 3	-1.76	0.0002		-1.34499	1.7e-05
PAPD4	167153	PAP associated domain containing 4	2 out of 3	-1.64	7.8e-08		-1.3509	8.4e-05
TPGS2	25941	tubulin polyglutamylase complex subunit 2	2 out of 3	-1.58	2.7e-08		-1.35097	0.049
APOOL	139322	apolipoprotein O-like	2 out of 3	-1.21	0.0072		-1.35115	0.0141
METTL13	51603	methyltransferase like 13	2 out of 3	-1.29	0.0005		-1.35288	0.003
TSEN15	116461	tRNA splicing endonuclease 15 homolog (S. cerevisiae)	2 out of 3	-1.71	2.7e-06		-1.3551	0.003
PICALM	8301	phosphatidylinositol binding clathrin assembly protein	2 out of 3	-1.52	0.0019		-1.3558	0.0411
NBR1	4077	neighbor of BRCA1 gene 1	2 out of 3	-1.51	0.0004		-1.35709	0.0007
DLD	1738	dihydrolipoamide dehydrogenase	2 out of 3	-1.41	0.0011		-1.35978	0.0149
FOPNL	123811	FGFR1OP N-terminal like	2 out of 3	-1.34	0.0067		-1.36051	0.0091
DIS3	22894	DIS3 mitotic control homolog (S. cerevisiae)	2 out of 3	-1.21	0.0142		-1.36113	0.0111
PAIP2	51247	poly(A) binding protein interacting protein 2	2 out of 3	-1.59	2.6e-06		-1.36126	0.0006
PLCL1	5334	phospholipase C-like 1	2 out of 3	-1.41	0.0132		-1.36148	0.0062
MYSM1	114803	Myb-like, SWIRM and MPN domains 1	2 out of 3	-1.23	0.0361		-1.36268	0.0174
CNKSR3	154043	CNKSR family member 3	2 out of 3	-2.36	0.0003		-1.36651	0.0005
DRD1	1812	dopamine receptor D1	2 out of 3	-1.39	0.0048		-1.37184	0.0232
ZMAT3	64393	zinc finger, matrin-type 3	2 out of 3	-1.53	0.0005		-1.37235	0.0044
SPOPL	339745	speckle-type POZ protein-like	2 out of 3	-1.26	0.0002		-1.37258	0.007
C4orf34	201895	chromosome 4 open reading frame 34	2 out of 3	-1.25	0.0004		-1.37689	0.0028
FBXO7	25793	F-box protein 7	2 out of 3	-1.52	0.002		-1.37933	7.5e-05
GOLGB1	2804	golgin B1	2 out of 3	-1.45	2.1e-05		-1.3812	0.0025
DDX18	8886	DEAD (Asp-Glu-Ala-Asp) box polypeptide 18	2 out of 3	-1.22	0.0048		-1.38129	0.0156
CEP70	80321	centrosomal protein 70kDa	2 out of 3	-1.43	5.8e-05		-1.38238	0.0055
LPPR2	64748	lipid phosphate phosphatase-related protein type 2	2 out of 3	2.38	1.5e-10		1.3869	0.0341
CDS2	8760	CDP-diacylglycerol synthase (phosphatidate cytidylyltransferase) 2	2 out of 3	-1.42	6.6e-06		-1.38837	0.0107
SERINC3	10955	serine incorporator 3	2 out of 3	-1.24	0.0329		-1.40384	0.0325
MAP6D1	79929	MAP6 domain containing 1	2 out of 3	-2.22	1.8e-06		-1.40457	0.0016
VAMP3	9341	vesicle-associated membrane protein 3 (cellubrevin)	2 out of 3	-2.11	0.0008		-1.40474	0.0023
ENY2	56943	enhancer of yellow 2 homolog (Drosophila)	2 out of 3	-1.22	0.0316		-1.4052	0.0021
TRIP11	9321	thyroid hormone receptor interactor 11	2 out of 3	-1.45	0.0015		-1.40547	0.0149
PCSK6	5046	proprotein convertase subtilisin/kexin type 6	2 out of 3	-2.7	0.0006		-1.40644	0.0017
MRPS14	63931	mitochondrial ribosomal protein S14	2 out of 3	-1.23	0.0005		-1.40747	8.4e-05
GALC	2581	galactosylceramidase	2 out of 3	-1.31	0.0212		-1.41008	0.0016
PCM1	5108	pericentriolar material 1	2 out of 3	-1.21	0.0005		-1.41013	0.0157
UGT8	7368	UDP glycosyltransferase 8	2 out of 3	-5.76	0.0005		-1.41032	0.037
WBP4	11193	WW domain binding protein 4 (formin binding protein 21)	2 out of 3	-1.3	0.0024		-1.41583	0.0047
CEP97	79598	centrosomal protein 97kDa	2 out of 3	-1.2	0.0186		-1.41694	0.0147
SEL1L	6400	sel-1 suppressor of lin-12-like (C. elegans)	2 out of 3	-1.29	0.0208		-1.41877	0.0264
RFC1	5981	replication factor C (activator 1) 1, 145kDa	2 out of 3	-1.24	0.0115		-1.42347	0.0013
FA2H	79152	fatty acid 2-hydroxylase	2 out of 3	-5.12	5.6e-06		-1.42443	0.0015
RAB3GAP2	25782	RAB3 GTPase activating protein subunit 2 (non-catalytic)	2 out of 3	-1.29	0.0416		-1.42854	0.0089
PEX1	5189	peroxisomal biogenesis factor 1	2 out of 3	-1.24	0.0111		-1.43986	0.0004
ZDHHC9	51114	zinc finger, DHHC-type containing 9	2 out of 3	-1.53	0.0192		-1.44064	0.0025
NIF3L1	60491	NIF3 NGG1 interacting factor 3-like 1 (S. cerevisiae)	2 out of 3	-1.35	5.3e-05		-1.4408	0.0117
FGFR1OP2	26127	FGFR1 oncogene partner 2	2 out of 3	-1.72	0.0006		-1.44325	0.001
ENPP4	22875	ectonucleotide pyrophosphatase/phosphodiesterase 4 (putative)	2 out of 3	-2.33	7.3e-07		-1.44654	0.0002
C10orf90	118611	chromosome 10 open reading frame 90	2 out of 3	-1.59	0.0045		-1.44655	0.0231
KIAA0196	9897	KIAA0196	2 out of 3	-1.43	0.0002		-1.44664	0.0034
FBXL5	26234	F-box and leucine-rich repeat protein 5	2 out of 3	-1.23	6.4e-06		-1.44723	0.0009
CHURC1	91612	churchill domain containing 1	2 out of 3	-1.39	3.8e-05		-1.44839	0.0005
YIPF5	81555	Yip1 domain family, member 5	2 out of 3	-1.37	0.0025		-1.44958	0.0152
SEH1L	81929	SEH1-like (S. cerevisiae)	2 out of 3	-1.3	0.0009		-1.45197	0.0222
EIF5	1983	eukaryotic translation initiation factor 5	2 out of 3	-1.48	0.0086		-1.45306	0.0047
ARFGEF2	10564	ADP-ribosylation factor guanine nucleotide-exchange factor 2 (brefeldin A-inhibited)	2 out of 3	-1.27	0.006		-1.45353	0.0003
MPDZ	8777	multiple PDZ domain protein	2 out of 3	-1.78	6.3e-08		-1.4544	0.0052
USP30	84749	ubiquitin specific peptidase 30	2 out of 3	-1.25	0.0263		-1.45559	3.3e-05
CMC1	152100	COX assembly mitochondrial protein 1 homolog (S. cerevisiae)	2 out of 3	-1.37	0.005		-1.45606	0.0166
DYNLRB1	83658	dynein, light chain, roadblock-type 1	2 out of 3	-1.31	9.8e-09		-1.45682	0.007
NIPAL3	57185	NIPA-like domain containing 3	2 out of 3	-1.73	0.0003		-1.45841	0.0003
SLC44A1	23446	solute carrier family 44, member 1	2 out of 3	-3.86	8.2e-06		-1.45955	0.0154
PPP6C	5537	protein phosphatase 6, catalytic subunit	2 out of 3	-1.25	0.003		-1.4597	0.024
JAM3	83700	junctional adhesion molecule 3	2 out of 3	-1.79	0.0237		-1.46685	0.0028
SAV1	60485	salvador homolog 1 (Drosophila)	2 out of 3	-1.44	0.0009		-1.46794	0.0003
ROCK2	9475	Rho-associated, coiled-coil containing protein kinase 2	2 out of 3	-1.34	0.0027		-1.47222	0.0116
NAPG	8774	N-ethylmaleimide-sensitive factor attachment protein, gamma	2 out of 3	-1.29	0.0351		-1.47299	0.0212
TMEM230	29058	transmembrane protein 230	2 out of 3	-1.36	0.0066		-1.47862	0.0067
SIK3	23387	SIK family kinase 3	2 out of 3	-1.67	0.0001		-1.48265	0.0101
ZFAND1	79752	zinc finger, AN1-type domain 1	2 out of 3	-1.49	0.0023		-1.48602	0.0054
BTBD11	121551	BTB (POZ) domain containing 11	2 out of 3	-1.2	0.0269		-1.49003	0.0235
LRMP	4033	lymphoid-restricted membrane protein	2 out of 3	-1.44	0.0005		-1.4903	0.0001
MBNL1	4154	muscleblind-like splicing regulator 1	2 out of 3	-1.99	0.0001		-1.49425	6.8e-05
TMEM30A	55754	transmembrane protein 30A	2 out of 3	-1.52	0.0314		-1.50157	0.0002
PFKFB2	5208	6-phosphofructo-2-kinase/fructose-2,6-biphosphatase 2	2 out of 3	-1.83	8e-07		-1.50168	0.0012
POT1	25913	protection of telomeres 1 homolog (S. pombe)	2 out of 3	-1.21	0.0054		-1.50401	0.0005
GPR37	2861	G protein-coupled receptor 37 (endothelin receptor type B-like)	2 out of 3	-3.02	2.8e-05		-1.50708	0.0089
AKAP1	8165	A kinase (PRKA) anchor protein 1	2 out of 3	-1.32	0.0064		-1.51063	3.2e-05
ATG13	9776	autophagy related 13	2 out of 3	-1.42	5.2e-06		-1.51127	0.0012
PHYHIPL	84457	phytanoyl-CoA 2-hydroxylase interacting protein-like	2 out of 3	-1.33	7e-06		-1.51148	0.0204
PLS3	5358	plastin 3	2 out of 3	-1.83	1.4e-10		-1.51187	6.1e-06
FOLH1	2346	folate hydrolase (prostate-specific membrane antigen) 1	2 out of 3	-6.3	1.5e-05		-1.51362	0.0118
CBR4	84869	carbonyl reductase 4	2 out of 3	-1.22	0.0185		-1.51435	0.0002
ATG2B	55102	autophagy related 2B	2 out of 3	-1.55	3.2e-05		-1.52137	0.0014
ARL1	400	ADP-ribosylation factor-like 1	2 out of 3	-1.29	0.0381		-1.52162	0.0075
FRYL	285527	FRY-like	2 out of 3	-1.97	2.8e-05		-1.52587	0.0101
C11orf9	745	chromosome 11 open reading frame 9	2 out of 3	-7.28	1.9e-07		-1.52617	0.0026
MOSPD2	158747	motile sperm domain containing 2	2 out of 3	-1.4	0.0081		-1.53085	0.0053
MAP7	9053	microtubule-associated protein 7	2 out of 3	-2.64	8.2e-06		-1.53381	5e-05
API5	8539	apoptosis inhibitor 5	2 out of 3	-1.44	0.0056		-1.53419	0.0117
C21orf91	54149	chromosome 21 open reading frame 91	2 out of 3	-4.78	1.3e-06		-1.541	0.0064
UBE4B	10277	ubiquitination factor E4B	2 out of 3	-1.56	5.3e-05		-1.5424	5.8e-06
IPO11	51194	importin 11	2 out of 3	-1.49	2e-05		-1.54722	0.0001
CFL2	1073	cofilin 2 (muscle)	2 out of 3	-4.24	1.3e-07		-1.55059	0.0005
HSPA2	3306	heat shock 70kDa protein 2	2 out of 3	-6.36	2.7e-08		-1.55574	0.0029
CAB39	51719	calcium binding protein 39	2 out of 3	-1.69	0.0013		-1.55621	0.0049
NKAIN4	128414	Na+/K+ transporting ATPase interacting 4	2 out of 3	1.46	0.0015		1.5579	0.0062
NR3C1	2908	nuclear receptor subfamily 3, group C, member 1 (glucocorticoid receptor)	2 out of 3	-1.83	5.9e-07		-1.55831	3.1e-06
PDE1C	5137	phosphodiesterase 1C, calmodulin-dependent 70kDa	2 out of 3	-1.79	0.002		-1.56133	0.0015
MCF2	4168	MCF.2 cell line derived transforming sequence	2 out of 3	-1.5	0.0002		-1.56399	0.0018
STS	412	steroid sulfatase (microsomal), isozyme S	2 out of 3	-1.58	0.0011		-1.56818	0.0125
EDIL3	10085	EGF-like repeats and discoidin I-like domains 3	2 out of 3	-2.18	0.001		-1.57152	0.0001
MAPK10	5602	mitogen-activated protein kinase 10	2 out of 3	-1.55	0.0006		-1.57852	0.0002
DNAJC18	202052	DnaJ (Hsp40) homolog, subfamily C, member 18	2 out of 3	-1.32	1.5e-07		-1.58301	0.0004
RPA1	6117	replication protein A1, 70kDa	2 out of 3	-1.9	9.2e-10		-1.5853	0.0004
LANCL1	10314	LanC lantibiotic synthetase component C-like 1 (bacterial)	2 out of 3	-1.76	0.0092		-1.5859	0.0005
SYN2	6854	synapsin II	2 out of 3	-1.54	0.024		-1.5861	0.0224
SORT1	6272	sortilin 1	2 out of 3	-1.89	0.005		-1.60587	0.0001
ACSL1	2180	acyl-CoA synthetase long-chain family member 1	2 out of 3	-1.73	0.0018		-1.61246	9.7e-05
ENPP2	5168	ectonucleotide pyrophosphatase/phosphodiesterase 2	2 out of 3	-8.26	2.7e-06		-1.62309	0.0025
LAMP2	3920	lysosomal-associated membrane protein 2	2 out of 3	-5.27	9.8e-07		-1.63065	0.0005
UGP2	7360	UDP-glucose pyrophosphorylase 2	2 out of 3	-1.62	5.8e-07		-1.64389	5.6e-05
USO1	8615	USO1 vesicle docking protein homolog (yeast)	2 out of 3	-1.43	1.3e-05		-1.64556	0.0009
ANLN	54443	anillin, actin binding protein	2 out of 3	-13.8	2.4e-08		-1.64938	0.0109
ELOVL1	64834	ELOVL fatty acid elongase 1	2 out of 3	-2.85	0.0005		-1.64954	0.0027
CCDC25	55246	coiled-coil domain containing 25	2 out of 3	-2.25	1.9e-10		-1.65698	3.4e-05
DNAJC21	134218	DnaJ (Hsp40) homolog, subfamily C, member 21	2 out of 3	-1.73	2.5e-06		-1.68385	0.0001
RICTOR	253260	RPTOR independent companion of MTOR, complex 2	2 out of 3	-1.92	4.1e-07		-1.69714	4e-05
CREBL2	1389	cAMP responsive element binding protein-like 2	2 out of 3	-1.73	0.0006		-1.71202	0.0002
CDC42SE2	56990	CDC42 small effector 2	2 out of 3	-1.64	0.0095		-1.71248	0.0007
ETS2	2114	v-ets erythroblastosis virus E26 oncogene homolog 2 (avian)	2 out of 3	-2.24	1e-06		-1.7259	0.0003
MBNL2	10150	muscleblind-like splicing regulator 2	2 out of 3	-2.97	3.1e-07		-1.73496	4.7e-05
CAST	831	calpastatin	2 out of 3	-1.99	5.2e-07		-1.73866	3.8e-06
SYNJ1	8867	synaptojanin 1	2 out of 3	-1.91	0.0067		-1.73964	0.013
CLDND1	56650	claudin domain containing 1	2 out of 3	-3.93	1.1e-07		-1.74167	1.5e-05
CISD1	55847	CDGSH iron sulfur domain 1	2 out of 3	-1.22	0.0028		-1.75628	0.0014
IMPA1	3612	inositol(myo)-1(or 4)-monophosphatase 1	2 out of 3	-1.42	9e-08		-1.76187	0.0014
C4orf33	132321	chromosome 4 open reading frame 33	2 out of 3	-1.23	0.0015		-1.76464	3.9e-05
GAB1	2549	GRB2-associated binding protein 1	2 out of 3	-2.8	2.8e-05		-1.79027	0.0001
PLD1	5337	phospholipase D1, phosphatidylcholine-specific	2 out of 3	-2.06	0.0004		-1.79035	0.0009
SUPT7L	9913	suppressor of Ty 7 (S. cerevisiae)-like	2 out of 3	-1.74	2.3e-09		-1.79243	0.0002
MTMR2	8898	myotubularin related protein 2	2 out of 3	-1.31	0.0019		-1.79291	0.0022
PXK	54899	PX domain containing serine/threonine kinase	2 out of 3	-3.21	3.2e-06		-1.79808	0.001
ZNF25	219749	zinc finger protein 25	2 out of 3	-1.42	3.1e-05		-1.79831	0.0001
PIP4K2A	5305	phosphatidylinositol-5-phosphate 4-kinase, type II, alpha	2 out of 3	-2.7	1.6e-05		-1.79865	4.2e-05
KCNIP4	80333	Kv channel interacting protein 4	2 out of 3	-1.52	0.0086		-1.84598	0.002
CASQ1	844	calsequestrin 1 (fast-twitch, skeletal muscle)	2 out of 3	-1.75	2.6e-05		-1.84732	7.8e-05
CREBRF	153222	CREB3 regulatory factor	2 out of 3	-2.02	3.2e-09		-1.84753	1.7e-06
CD55	1604	CD55 molecule, decay accelerating factor for complement (Cromer blood group)	2 out of 3	-1.37	0.0245		-1.85489	5.1e-07
SEPP1	6414	selenoprotein P, plasma, 1	2 out of 3	-1.33	0.0159		-1.91001	0.0016
NDUFB5	4711	NADH dehydrogenase (ubiquinone) 1 beta subcomplex, 5, 16kDa	2 out of 3	-1.27	1.9e-06		-1.91592	0.0004
RBM11	54033	RNA binding motif protein 11	2 out of 3	-1.28	0.0021		-1.92804	0.0096
C4orf3	401152	chromosome 4 open reading frame 3	2 out of 3	-1.33	0.0042		-1.94258	0.0043
ATP6V1C1	528	ATPase, H+ transporting, lysosomal 42kDa, V1 subunit C1	2 out of 3	-1.8	0.0075		-1.97369	0.0161
CARNS1	57571	carnosine synthase 1	2 out of 3	-7.05	5.7e-07		-1.99233	0.0005
KLK6	5653	kallikrein-related peptidase 6	2 out of 3	-6.19	1.1e-05		-1.99303	0.0016
PARM1	25849	prostate androgen-regulated mucin-like protein 1	2 out of 3	-1.87	0.0003		-1.99877	0.0005
ABCA8	10351	ATP-binding cassette, sub-family A (ABC1), member 8	2 out of 3	-14.5	1.4e-08		-2.10115	0.0015
KIAA0430	9665	KIAA0430	2 out of 3	-1.25	0.0304		-2.16115	1.5e-05
SPP1	6696	secreted phosphoprotein 1	2 out of 3	-6.63	9.2e-06		-2.32707	4.2e-05
SCN1A	6323	sodium channel, voltage-gated, type I, alpha subunit	2 out of 3	-2.25	1.6e-06		-2.40823	1.8e-06
TMEM144	55314	transmembrane protein 144	2 out of 3	-17	2.7e-10		-2.45388	0.0007
NECAB1	64168	N-terminal EF-hand calcium binding protein 1	2 out of 3	-2.71	1e-05		-2.53292	0.0004
PRUNE2	158471	prune homolog 2 (Drosophila)	2 out of 3	-2.66	2.3e-05		-2.60794	3.1e-05
CNDP1	84735	carnosine dipeptidase 1 (metallopeptidase M20 family)	2 out of 3	-26.1	5.6e-12		-3.07319	1.3e-05
RQCD1	9125	RCD1 required for cell differentiation1 homolog (S. pombe)	2 out of 3	-1.35	0.0003					-1.24369	0.0362
ENSA	2029	endosulfine alpha	2 out of 3	-1.68	0.0006					-1.28516	0.0407
DDX42	11325	DEAD (Asp-Glu-Ala-Asp) box polypeptide 42	2 out of 3	-1.27	0.0227					-1.29561	0.0137
RPRD1A	55197	regulation of nuclear pre-mRNA domain containing 1A	2 out of 3	-1.41	0.0036					-1.36379	0.0047
GHITM	27069	growth hormone inducible transmembrane protein	2 out of 3	-1.28	0.0298					-1.38535	0.0178
FBXO9	26268	F-box protein 9	2 out of 3				-1.23475	0.0191		-1.37419	0.0273
UBE2V2	7336	ubiquitin-conjugating enzyme E2 variant 2	2 out of 3				-1.2669	0.007		-1.40282	0.0039
HTR2C	3358	5-hydroxytryptamine (serotonin) receptor 2C, G protein-coupled	2 out of 3				-1.28944	0.0348		-1.46642	0.0384
UQCRC2	7385	ubiquinol-cytochrome c reductase core protein II	2 out of 3				-1.29173	0.0144		-1.39325	0.0017
OCIAD1	54940	OCIA domain containing 1	2 out of 3				-1.35707	0.0055		-1.40459	0.0343
GDAP1	54332	ganglioside induced differentiation associated protein 1	2 out of 3				-1.36122	0.012		-1.44562	0.0199
CIRBP	1153	cold inducible RNA binding protein	2 out of 3				-1.38333	0.0058		-1.32033	0.0055
SCOC	60592	short coiled-coil protein	2 out of 3				-1.38958	0.0063		-1.56418	0.0255
SRPK2	6733	SRSF protein kinase 2	2 out of 3				-1.4206	0.0117		-1.40491	0.0293
NRCAM	4897	neuronal cell adhesion molecule	2 out of 3				-1.42367	0.0178		-1.50345	0.0247
TOMM70A	9868	translocase of outer mitochondrial membrane 70 homolog A (S. cerevisiae)	2 out of 3				-1.43949	0.0143		-1.5037	0.0354
SLC8A1	6546	solute carrier family 8 (sodium/calcium exchanger), member 1	2 out of 3				-1.47905	0.0124		-1.60672	0.0024
CADPS	8618	Ca++-dependent secretion activator	2 out of 3				-1.47968	0.0044		-1.46787	0.0391
SCRN3	79634	secernin 3	2 out of 3				-1.49563	0.0211		-1.6362	0.0042
RNF14	9604	ring finger protein 14	2 out of 3				-1.50976	0.0087		-1.50235	0.0359
GUCY1B3	2983	guanylate cyclase 1, soluble, beta 3	2 out of 3				-1.62701	0.0134		-1.63776	0.0489
MAPK9	5601	mitogen-activated protein kinase 9	2 out of 3				-1.67733	0.0033		-1.6728	0.0153
RWDD2B	10069	RWD domain containing 2B	2 out of 3				-1.87924	0.0046		-1.95814	0.0077
EVI2A	2123	ecotropic viral integration site 2A	1 out of 3	-12.1	2.8e-08
CAPN3	825	calpain 3, (p94)	1 out of 3	-10.8	3.3e-09
TF	7018	transferrin	1 out of 3	-10	1.1e-05
PPP1R14A	94274	protein phosphatase 1, regulatory (inhibitor) subunit 14A	1 out of 3	-8.36	5.1e-07
MOG	4340	myelin oligodendrocyte glycoprotein	1 out of 3	-7.55	4.8e-06
PLEKHH1	57475	pleckstrin homology domain containing, family H (with MyTH4 domain) member 1	1 out of 3	-6.59	3.4e-08
230135_at	NA		1 out of 3	-6.33	2.6e-07
CLDN11	5010	claudin 11	1 out of 3	-5.27	0.0011
MOBP	4336	myelin-associated oligodendrocyte basic protein	1 out of 3	-5.02	0.0015
PLP1	5354	proteolipid protein 1	1 out of 3	-4.53	0.0003
MAG	4099	myelin associated glycoprotein	1 out of 3	-4.3	0.0002
RNASE1	6035	ribonuclease, RNase A family, 1 (pancreatic)	1 out of 3	-4.07	1.3e-05
QDPR	5860	quinoid dihydropteridine reductase	1 out of 3	-3.87	4.7e-10
ERBB3	2065	v-erb-b2 erythroblastic leukemia viral oncogene homolog 3 (avian)	1 out of 3	-3.81	0.0001
DAB1	1600	disabled homolog 1 (Drosophila)	1 out of 3	3.7	3.4e-08
NCAM1	4684	neural cell adhesion molecule 1	1 out of 3	-3.63	2.1e-05
ENDOD1	23052	endonuclease domain containing 1	1 out of 3	-3.61	1.3e-09
MTUS1	57509	microtubule associated tumor suppressor 1	1 out of 3	-3.48	1.7e-06
214064_at	NA		1 out of 3	-3.16	0.0001
218094_s_at	NA		1 out of 3	-3.09	8.7e-06
214586_at	NA		1 out of 3	-3.06	0.0002
MBP	4155	myelin basic protein	1 out of 3	-3.03	1.8e-05
NINJ2	4815	ninjurin 2	1 out of 3	-2.85	0.0004
CARD16	114769	caspase recruitment domain family, member 16	1 out of 3	2.77	7e-09
CA2	760	carbonic anhydrase II	1 out of 3	-2.74	4.2e-05
PPP3CB	5532	protein phosphatase 3, catalytic subunit, beta isozyme	1 out of 3	-2.66	1.8e-08
CNP	1267	2',3'-cyclic nucleotide 3' phosphodiesterase	1 out of 3	-2.6	4.1e-05
BF940997	NA		1 out of 3	-2.57	1.7e-06
CBR1	873	carbonyl reductase 1	1 out of 3	-2.52	1e-06
LOC728853	728853	WD repeat domain 87 pseudogene	1 out of 3	2.48	1.9e-07
TRIM59	286827	tripartite motif containing 59	1 out of 3	-2.42	0.004
LYPD1	116372	LY6/PLAUR domain containing 1	1 out of 3	2.31	6.6e-06
TMEM165	55858	transmembrane protein 165	1 out of 3	-2.29	5.4e-05
CLIC4	25932	chloride intracellular channel 4	1 out of 3	-2.28	0.0017
TLE3	7090	transducin-like enhancer of split 3 (E(sp1) homolog, Drosophila)	1 out of 3	2.27	3.9e-07
H10353	NA		1 out of 3	2.27	7.4e-06
PPP3R1	5534	protein phosphatase 3, regulatory subunit B, alpha	1 out of 3	-2.27	0.0196
LOC729680	729680	uncharacterized LOC729680	1 out of 3	-2.27	2e-10
MAN2A1	4124	mannosidase, alpha, class 2A, member 1	1 out of 3	-2.25	3.5e-05
ABTB1	80325	ankyrin repeat and BTB (POZ) domain containing 1	1 out of 3	-2.21	4.8e-08
IGF2BP2	10644	insulin-like growth factor 2 mRNA binding protein 2	1 out of 3	2.07	8e-07
Hs.687256	NA		1 out of 3	2.05	1.2e-05
222301_at	NA		1 out of 3	2.03	6.3e-06
243618_s_at	NA		1 out of 3	1.98	3.4e-11
SFT2D1	113402	SFT2 domain containing 1	1 out of 3	-1.98	1.9e-06
N4BP2L1	90634	NEDD4 binding protein 2-like 1	1 out of 3	-1.97	8.8e-09
PDE1A	5136	phosphodiesterase 1A, calmodulin-dependent	1 out of 3	-1.96	0.0001
REPS2	9185	RALBP1 associated Eps domain containing 2	1 out of 3	-1.94	5.8e-05
C18orf1	753	chromosome 18 open reading frame 1	1 out of 3	-1.92	0.0038
LOC100507534	100507534	uncharacterized LOC100507534	1 out of 3	-1.92	8e-05
SNX1	6642	sorting nexin 1	1 out of 3	-1.9	5.8e-05
KCNQ5	56479	potassium voltage-gated channel, KQT-like subfamily, member 5	1 out of 3	-1.89	0.0001
BF111326	NA		1 out of 3	-1.88	0.0164
QKI	9444	QKI, KH domain containing, RNA binding	1 out of 3	-1.88	0.0017
AI243098	NA		1 out of 3	1.84	0.0011
SOBP	55084	sine oculis binding protein homolog (Drosophila)	1 out of 3	1.83	1.2e-06
ZNF226	7769	zinc finger protein 226	1 out of 3	-1.83	7.6e-05
ZNF827	152485	zinc finger protein 827	1 out of 3	1.82	2.4e-08
ST8SIA1	6489	ST8 alpha-N-acetyl-neuraminide alpha-2,8-sialyltransferase 1	1 out of 3	-1.8	6.5e-07
FLJ30901	150378	uncharacterized protein FLJ30901	1 out of 3	1.78	1.2e-05
THEMIS	387357	thymocyte selection associated	1 out of 3	-1.77	0.0004
236324_at	NA		1 out of 3	-1.76	0.0126
FAM108B1	51104	family with sequence similarity 108, member B1	1 out of 3	-1.76	0.0058
ARL8B	55207	ADP-ribosylation factor-like 8B	1 out of 3	-1.74	0.0008
BCL2L2	599	BCL2-like 2	1 out of 3	-1.74	4.3e-05
SYNJ2	8871	synaptojanin 2	1 out of 3	-1.74	6.6e-05
PTK2	5747	PTK2 protein tyrosine kinase 2	1 out of 3	-1.72	5.5e-06
NMRK1	54981	nicotinamide riboside kinase 1	1 out of 3	-1.71	0.0006
1557961_s_at	NA		1 out of 3	-1.71	2.1e-05
KLHDC1	122773	kelch domain containing 1	1 out of 3	-1.69	3.1e-06
ERGIC1	57222	endoplasmic reticulum-golgi intermediate compartment (ERGIC) 1	1 out of 3	1.67	0.0005
CA14	23632	carbonic anhydrase XIV	1 out of 3	-1.67	0.0146
1555247_a_at	NA		1 out of 3	-1.66	0.0005
AW272333	NA		1 out of 3	-1.64	3.9e-05
TCEAL3	85012	transcription elongation factor A (SII)-like 3	1 out of 3	-1.63	1.8e-08
RIMS4	140730	regulating synaptic membrane exocytosis 4	1 out of 3	1.62	0.0001
KGFLP2	654466	keratinocyte growth factor-like protein 2	1 out of 3	-1.62	0.0207
RNH1	6050	ribonuclease/angiogenin inhibitor 1	1 out of 3	-1.62	6.9e-05
IRF3	3661	interferon regulatory factor 3	1 out of 3	-1.61	1.1e-07
TTC17	55761	tetratricopeptide repeat domain 17	1 out of 3	1.6	8.3e-07
LOC100507364	100507364	uncharacterized LOC100507364	1 out of 3	-1.6	0.0001
FIS1	51024	fission 1 (mitochondrial outer membrane) homolog (S. cerevisiae)	1 out of 3	-1.59	8.5e-07
TBC1D12	23232	TBC1 domain family, member 12	1 out of 3	-1.57	0.0162
C1orf43	25912	chromosome 1 open reading frame 43	1 out of 3	-1.57	3.6e-05
DAZAP2	9802	DAZ associated protein 2	1 out of 3	-1.57	0.0001
MRPL48	51642	mitochondrial ribosomal protein L48	1 out of 3	-1.56	3.6e-06
ERMP1	79956	endoplasmic reticulum metallopeptidase 1	1 out of 3	-1.56	0.0008
CPNE6	9362	copine VI (neuronal)	1 out of 3	1.55	1.5e-08
MCAM	4162	melanoma cell adhesion molecule	1 out of 3	-1.55	0.007
SNURF	8926	SNRPN upstream reading frame	1 out of 3	-1.55	0.0004
PDCD4	27250	programmed cell death 4 (neoplastic transformation inhibitor)	1 out of 3	-1.54	0.0007
ANAPC5	51433	anaphase promoting complex subunit 5	1 out of 3	-1.54	0.0032
LAMP1	3916	lysosomal-associated membrane protein 1	1 out of 3	-1.53	0.0075
ANP32E	81611	acidic (leucine-rich) nuclear phosphoprotein 32 family, member E	1 out of 3	-1.53	0.0023
AK000454	NA		1 out of 3	1.5	2.3e-07
243619_at	NA		1 out of 3	-1.5	3.9e-06
RGPD5	84220	RANBP2-like and GRIP domain containing 5	1 out of 3	-1.49	0.0009
LIMCH1	22998	LIM and calponin homology domains 1	1 out of 3	-1.49	0.0002
STX16	8675	syntaxin 16	1 out of 3	-1.49	0.0004
ZNF462	58499	zinc finger protein 462	1 out of 3	1.48	0.0015
AW974077	NA		1 out of 3	1.48	6.4e-05
CTNNA1	1495	catenin (cadherin-associated protein), alpha 1, 102kDa	1 out of 3	-1.48	0.0005
NAB1	4664	NGFI-A binding protein 1 (EGR1 binding protein 1)	1 out of 3	-1.48	0.0009
FRMD4A	55691	FERM domain containing 4A	1 out of 3	1.47	0.0026
LOC100507599	100507599	uncharacterized LOC100507599	1 out of 3	-1.47	0.0005
PAR5	8123	Prader-Willi/Angelman syndrome-5	1 out of 3	-1.47	0.0104
SNRPN	6638	small nuclear ribonucleoprotein polypeptide N	1 out of 3	-1.47	6.4e-07
SLC3A1	6519	solute carrier family 3 (cystine, dibasic and neutral amino acid transporters, activator of cystine, dibasic and neutral amino acid transport), member 1	1 out of 3	-1.47	0.0002
1569353_at	NA		1 out of 3	-1.47	0.0135
231019_x_at	NA		1 out of 3	1.46	1.4e-06
ST3GAL1	6482	ST3 beta-galactoside alpha-2,3-sialyltransferase 1	1 out of 3	1.46	0.0068
MAPKBP1	23005	mitogen-activated protein kinase binding protein 1	1 out of 3	1.46	4.1e-05
SFRP1	6422	secreted frizzled-related protein 1	1 out of 3	-1.45	0.0048
EMC4	51234	ER membrane protein complex subunit 4	1 out of 3	-1.45	1.6e-05
ST13	6767	suppression of tumorigenicity 13 (colon carcinoma) (Hsp70 interacting protein)	1 out of 3	-1.45	4.5e-06
GIN1	54826	gypsy retrotransposon integrase 1	1 out of 3	-1.45	2.8e-05
TMX2	51075	thioredoxin-related transmembrane protein 2	1 out of 3	-1.45	2.8e-05
ZNF655	79027	zinc finger protein 655	1 out of 3	-1.45	0.0008
PIGP	51227	phosphatidylinositol glycan anchor biosynthesis, class P	1 out of 3	-1.45	0.0009
DPY19L4	286148	dpy-19-like 4 (C. elegans)	1 out of 3	-1.44	0.0042
BC041965	NA		1 out of 3	1.42	0.047
GRHPR	9380	glyoxylate reductase/hydroxypyruvate reductase	1 out of 3	-1.42	4.3e-05
ENKUR	219670	enkurin, TRPC channel interacting protein	1 out of 3	1.41	0.0002
FAM178A	55719	family with sequence similarity 178, member A	1 out of 3	-1.41	0.0109
ROGDI	79641	rogdi homolog (Drosophila)	1 out of 3	-1.41	0.0002
1556116_s_at	NA		1 out of 3	1.4	0.0025
WIZ	58525	widely interspaced zinc finger motifs	1 out of 3	1.4	7.6e-06
NDUFB9	4715	NADH dehydrogenase (ubiquinone) 1 beta subcomplex, 9, 22kDa	1 out of 3	-1.4	1.4e-05
CLCN4	1183	chloride channel, voltage-sensitive 4	1 out of 3	-1.4	0.0306
ZFAND2B	130617	zinc finger, AN1-type domain 2B	1 out of 3	-1.4	0.0001
PCNP	57092	PEST proteolytic signal containing nuclear protein	1 out of 3	-1.4	7.8e-09
RAB4B	53916	RAB4B, member RAS oncogene family	1 out of 3	-1.4	3.5e-06
MORF4	10934	mortality factor 4	1 out of 3	-1.39	0.0006
KIAA2018	205717	KIAA2018	1 out of 3	1.38	1.5e-05
AW263539	NA		1 out of 3	-1.38	2.9e-05
COPS6	10980	COP9 constitutive photomorphogenic homolog subunit 6 (Arabidopsis)	1 out of 3	-1.38	1.8e-05
PDK3	5165	pyruvate dehydrogenase kinase, isozyme 3	1 out of 3	-1.38	0.0008
MOSPD3	64598	motile sperm domain containing 3	1 out of 3	1.37	0.0001
BCL6	604	B-cell CLL/lymphoma 6	1 out of 3	1.37	0.0085
AIMP1	9255	aminoacyl tRNA synthetase complex-interacting multifunctional protein 1	1 out of 3	-1.37	0.001
215832_x_at	NA		1 out of 3	-1.37	0.0003
ENO1	2023	enolase 1, (alpha)	1 out of 3	-1.37	0.0032
TNPO1	3842	transportin 1	1 out of 3	1.36	0.0008
MTMR7	9108	myotubularin related protein 7	1 out of 3	-1.36	0.0307
POLR2C	5432	polymerase (RNA) II (DNA directed) polypeptide C, 33kDa	1 out of 3	-1.36	5.6e-06
RNF141	50862	ring finger protein 141	1 out of 3	-1.36	0.0156
PWP2	5822	PWP2 periodic tryptophan protein homolog (yeast)	1 out of 3	-1.36	0.0003
STUB1	10273	STIP1 homology and U-box containing protein 1, E3 ubiquitin protein ligase	1 out of 3	-1.36	1.9e-06
SS18	6760	synovial sarcoma translocation, chromosome 18	1 out of 3	-1.36	0.0078
KLF7	8609	Kruppel-like factor 7 (ubiquitous)	1 out of 3	1.35	0.0035
1558815_at	NA		1 out of 3	1.35	0.0021
INPP1	3628	inositol polyphosphate-1-phosphatase	1 out of 3	-1.35	0.0008
NDUFAF3	25915	NADH dehydrogenase (ubiquinone) complex I, assembly factor 3	1 out of 3	-1.35	1.2e-06
INSIG1	3638	insulin induced gene 1	1 out of 3	-1.35	0.0069
LTBP4	8425	latent transforming growth factor beta binding protein 4	1 out of 3	1.34	8.6e-05
AK022165	NA		1 out of 3	1.34	0.0004
MED13L	23389	mediator complex subunit 13-like	1 out of 3	1.34	0.0015
COG6	57511	component of oligomeric golgi complex 6	1 out of 3	-1.34	3.2e-05
IL6ST	3572	interleukin 6 signal transducer (gp130, oncostatin M receptor)	1 out of 3	-1.34	0.0053
MORF4L1	10933	mortality factor 4 like 1	1 out of 3	-1.34	6e-05
MRPL53	116540	mitochondrial ribosomal protein L53	1 out of 3	-1.34	1.6e-05
MAP1LC3B	81631	microtubule-associated protein 1 light chain 3 beta	1 out of 3	-1.34	1.4e-06
LUC7L3	51747	LUC7-like 3 (S. cerevisiae)	1 out of 3	1.33	0.0019
AI564075	NA		1 out of 3	1.33	0.0018
CHMP1B	57132	charged multivesicular body protein 1B	1 out of 3	-1.33	0.0024
ITGB1	3688	integrin, beta 1 (fibronectin receptor, beta polypeptide, antigen CD29 includes MDF2, MSK12)	1 out of 3	-1.33	0.0225
FDFT1	2222	farnesyl-diphosphate farnesyltransferase 1	1 out of 3	-1.32	0.0075
NDUFB10	4716	NADH dehydrogenase (ubiquinone) 1 beta subcomplex, 10, 22kDa	1 out of 3	-1.32	7.8e-07
MON2	23041	MON2 homolog (S. cerevisiae)	1 out of 3	-1.32	0.0025
RCAN1	1827	regulator of calcineurin 1	1 out of 3	-1.32	0.0302
C14orf23	387978	chromosome 14 open reading frame 23	1 out of 3	1.31	0.0002
WAPAL	23063	wings apart-like homolog (Drosophila)	1 out of 3	-1.31	0.0106
MDH1B	130752	malate dehydrogenase 1B, NAD (soluble)	1 out of 3	-1.31	0.0289
DST	667	dystonin	1 out of 3	-1.31	0.0032
HAGH	3029	hydroxyacylglutathione hydrolase	1 out of 3	-1.31	4.3e-05
ARFIP1	27236	ADP-ribosylation factor interacting protein 1	1 out of 3	-1.31	0.0009
PRKAR1A	5573	protein kinase, cAMP-dependent, regulatory, type I, alpha	1 out of 3	-1.31	0.0397
PRPF4B	8899	PRP4 pre-mRNA processing factor 4 homolog B (yeast)	1 out of 3	-1.31	0.045
OAZ1	4946	ornithine decarboxylase antizyme 1	1 out of 3	-1.31	0.0015
TALDO1	6888	transaldolase 1	1 out of 3	-1.31	0.0048
PNPT1	87178	polyribonucleotide nucleotidyltransferase 1	1 out of 3	-1.31	0.0133
C5orf24	134553	chromosome 5 open reading frame 24	1 out of 3	1.3	0.0089
244696_at	NA		1 out of 3	1.3	0.0015
FLJ22184	80164	putative uncharacterized protein FLJ22184	1 out of 3	1.3	0.0056
BCL7A	605	B-cell CLL/lymphoma 7A	1 out of 3	1.3	0.0223
GNS	2799	glucosamine (N-acetyl)-6-sulfatase	1 out of 3	-1.3	0.0079
CHMP4B	128866	charged multivesicular body protein 4B	1 out of 3	-1.3	3.1e-06
LAMTOR5	10542	late endosomal/lysosomal adaptor, MAPK and MTOR activator 5	1 out of 3	-1.3	4.6e-06
PPA2	27068	pyrophosphatase (inorganic) 2	1 out of 3	-1.3	0.017
DDX3X	1654	DEAD (Asp-Glu-Ala-Asp) box polypeptide 3, X-linked	1 out of 3	-1.3	0.037
AF127481	NA		1 out of 3	-1.3	0.0234
GTF2H4	2968	general transcription factor IIH, polypeptide 4, 52kDa	1 out of 3	1.29	0.0002
213553_x_at	NA		1 out of 3	1.29	0.0012
FBXL3	26224	F-box and leucine-rich repeat protein 3	1 out of 3	-1.29	0.0005
SDHC	6391	succinate dehydrogenase complex, subunit C, integral membrane protein, 15kDa	1 out of 3	-1.29	0.0093
TUBGCP4	27229	tubulin, gamma complex associated protein 4	1 out of 3	-1.29	0.0461
CHMP3	51652	charged multivesicular body protein 3	1 out of 3	-1.29	0.0021
USP32	84669	ubiquitin specific peptidase 32	1 out of 3	-1.29	0.001
R16907	NA		1 out of 3	-1.29	0.0026
CNBP	7555	CCHC-type zinc finger, nucleic acid binding protein	1 out of 3	-1.29	0.0003
RANBP2	5903	RAN binding protein 2	1 out of 3	-1.29	0.0011
MAP4K5	11183	mitogen-activated protein kinase kinase kinase kinase 5	1 out of 3	-1.29	0.0448
PHF21B	112885	PHD finger protein 21B	1 out of 3	1.28	0.0054
AI809373	NA		1 out of 3	1.28	0.0013
ATP6V0A1	535	ATPase, H+ transporting, lysosomal V0 subunit a1	1 out of 3	-1.28	3.1e-05
UBA5	79876	ubiquitin-like modifier activating enzyme 5	1 out of 3	-1.28	4.4e-05
FAM198B	51313	family with sequence similarity 198, member B	1 out of 3	-1.28	0.0406
OAZ2	4947	ornithine decarboxylase antizyme 2	1 out of 3	-1.28	0.0004
AI438957	NA		1 out of 3	-1.28	0.0118
CUX1	1523	cut-like homeobox 1	1 out of 3	1.27	0.0034
ETV6	2120	ets variant 6	1 out of 3	1.27	0.0054
TRAF4	9618	TNF receptor-associated factor 4	1 out of 3	1.27	0.0336
ABT1	29777	activator of basal transcription 1	1 out of 3	-1.27	6.6e-05
CRYZL1	9946	crystallin, zeta (quinone reductase)-like 1	1 out of 3	-1.27	0.0007
EIF3K	27335	eukaryotic translation initiation factor 3, subunit K	1 out of 3	-1.27	0.0001
243537_at	NA		1 out of 3	-1.27	4e-05
AL157478	NA		1 out of 3	-1.27	0.0014
RAC1	5879	ras-related C3 botulinum toxin substrate 1 (rho family, small GTP binding protein Rac1)	1 out of 3	-1.27	0.0045
RAD23A	5886	RAD23 homolog A (S. cerevisiae)	1 out of 3	-1.27	0.0076
Hs.619246	NA		1 out of 3	1.26	0.0054
TBC1D26	353149	TBC1 domain family, member 26	1 out of 3	1.26	0.0051
JDP2	122953	Jun dimerization protein 2	1 out of 3	1.26	0.006
HCN4	10021	hyperpolarization activated cyclic nucleotide-gated potassium channel 4	1 out of 3	1.26	0.0055
LOC100505875	100505875	uncharacterized LOC100505875	1 out of 3	1.26	0.0046
SLC30A10	55532	solute carrier family 30, member 10	1 out of 3	1.26	0.0282
UQCRB	7381	ubiquinol-cytochrome c reductase binding protein	1 out of 3	-1.26	0.0026
METTL17	64745	methyltransferase like 17	1 out of 3	-1.26	0.0007
214753_at	NA		1 out of 3	-1.26	0.0036
KIF5A	3798	kinesin family member 5A	1 out of 3	-1.26	0.0056
PIK3IP1	113791	phosphoinositide-3-kinase interacting protein 1	1 out of 3	-1.26	0.001
ZNF160	90338	zinc finger protein 160	1 out of 3	-1.26	0.0106
CDYL	9425	chromodomain protein, Y-like	1 out of 3	-1.26	0.0008
RTN4	57142	reticulon 4	1 out of 3	-1.26	8e-05
1560814_a_at	NA		1 out of 3	1.25	0.0135
AL109703	NA		1 out of 3	1.25	0.0057
PTPRS	5802	protein tyrosine phosphatase, receptor type, S	1 out of 3	1.25	0.0002
MTMR3	8897	myotubularin related protein 3	1 out of 3	1.25	0.0158
AK022067	NA		1 out of 3	1.25	0.0007
TBC1D8B	54885	TBC1 domain family, member 8B (with GRAM domain)	1 out of 3	-1.25	0.0037
MIS12	79003	MIS12, MIND kinetochore complex component, homolog (S. pombe)	1 out of 3	-1.25	0.0293
TM7SF3	51768	transmembrane 7 superfamily member 3	1 out of 3	-1.25	2e-05
PPWD1	23398	peptidylprolyl isomerase domain and WD repeat containing 1	1 out of 3	-1.25	0.0105
NDUFAB1	4706	NADH dehydrogenase (ubiquinone) 1, alpha/beta subcomplex, 1, 8kDa	1 out of 3	-1.25	0.0016
ARMC10	83787	armadillo repeat containing 10	1 out of 3	-1.25	0.0064
C19orf42	79086	chromosome 19 open reading frame 42	1 out of 3	-1.25	0.0155
FTO	79068	fat mass and obesity associated	1 out of 3	-1.25	1.5e-08
MED30	90390	mediator complex subunit 30	1 out of 3	-1.25	0.025
ITM2B	9445	integral membrane protein 2B	1 out of 3	-1.25	0.0004
SLC39A10	57181	solute carrier family 39 (zinc transporter), member 10	1 out of 3	-1.25	0.0032
ZRANB1	54764	zinc finger, RAN-binding domain containing 1	1 out of 3	-1.25	0.0028
LRRC56	115399	leucine rich repeat containing 56	1 out of 3	1.24	0.0011
Hs.624601	NA		1 out of 3	1.24	0.0028
BF508786	NA		1 out of 3	1.24	0.0009
AA085906	NA		1 out of 3	1.24	0.0376
NTN1	9423	netrin 1	1 out of 3	1.24	0.0015
DMWD	1762	dystrophia myotonica, WD repeat containing	1 out of 3	1.24	9.4e-05
USP16	10600	ubiquitin specific peptidase 16	1 out of 3	-1.24	0.0006
SPCS1	28972	signal peptidase complex subunit 1 homolog (S. cerevisiae)	1 out of 3	-1.24	7.8e-05
ORMDL2	29095	ORM1-like 2 (S. cerevisiae)	1 out of 3	-1.24	0.04
CTTN	2017	cortactin	1 out of 3	-1.24	0.0479
TATDN1	83940	TatD DNase domain containing 1	1 out of 3	-1.24	0.0102
PTPN11	5781	protein tyrosine phosphatase, non-receptor type 11	1 out of 3	-1.24	0.0151
MED21	9412	mediator complex subunit 21	1 out of 3	-1.24	0.015
SKP1	6500	S-phase kinase-associated protein 1	1 out of 3	-1.24	0.0096
213838_at	NA		1 out of 3	-1.24	0.0002
CRIPT	9419	cysteine-rich PDZ-binding protein	1 out of 3	-1.24	0.0056
KIFC3	3801	kinesin family member C3	1 out of 3	1.23	0.0006
MIDN	90007	midnolin	1 out of 3	1.23	0.0279
NFU1	27247	NFU1 iron-sulfur cluster scaffold homolog (S. cerevisiae)	1 out of 3	-1.23	0.0009
AI810669	NA		1 out of 3	-1.23	0.001
AL832626	NA		1 out of 3	1.22	0.0006
AW197616	NA		1 out of 3	1.22	0.0024
FAM63B	54629	family with sequence similarity 63, member B	1 out of 3	-1.22	0.0051
KAT5	10524	K(lysine) acetyltransferase 5	1 out of 3	-1.22	0.0038
EIF1	10209	eukaryotic translation initiation factor 1	1 out of 3	-1.22	0.0017
FEZ1	9638	fasciculation and elongation protein zeta 1 (zygin I)	1 out of 3	-1.22	0.029
MED6	10001	mediator complex subunit 6	1 out of 3	-1.22	0.0107
CNPY2	10330	canopy 2 homolog (zebrafish)	1 out of 3	-1.22	0.0012
LOC729683	729683	uncharacterized LOC729683	1 out of 3	1.21	0.0003
TRIOBP	11078	TRIO and F-actin binding protein	1 out of 3	1.21	0.008
ZNF618	114991	zinc finger protein 618	1 out of 3	1.21	0.0102
DSC2	1824	desmocollin 2	1 out of 3	1.21	0.0053
ZNF24	7572	zinc finger protein 24	1 out of 3	-1.21	0.0212
DPH3	285381	DPH3, KTI11 homolog (S. cerevisiae)	1 out of 3	-1.21	0.0249
GPKOW	27238	G patch domain and KOW motifs	1 out of 3	-1.21	0.0051
NDUFB3	4709	NADH dehydrogenase (ubiquinone) 1 beta subcomplex, 3, 12kDa	1 out of 3	-1.21	0.0004
HCN1	348980	hyperpolarization activated cyclic nucleotide-gated potassium channel 1	1 out of 3	-1.21	0.0067
UBQLN1	29979	ubiquilin 1	1 out of 3	-1.21	0.0115
PSME3	10197	proteasome (prosome, macropain) activator subunit 3 (PA28 gamma; Ki)	1 out of 3	-1.21	0.0173
ZBTB2	57621	zinc finger and BTB domain containing 2	1 out of 3	1.2	0.0345
CHIC1	53344	cysteine-rich hydrophobic domain 1	1 out of 3	-1.2	0.0435
AIP	9049	aryl hydrocarbon receptor interacting protein	1 out of 3	-1.2	0.0099
PPP2R3C	55012	protein phosphatase 2, regulatory subunit B'', gamma	1 out of 3	-1.2	0.0043
HSPA9	3313	heat shock 70kDa protein 9 (mortalin)	1 out of 3	-1.2	0.019
PGAM1	5223	phosphoglycerate mutase 1 (brain)	1 out of 3	-1.2	0.0108
C4orf19	55286	chromosome 4 open reading frame 19	1 out of 3				1.7764	0.0248
HTR1F	3355	5-hydroxytryptamine (serotonin) receptor 1F, G protein-coupled	1 out of 3				-1.75604	0.0023
IKZF5	64376	IKAROS family zinc finger 5 (Pegasus)	1 out of 3				-1.75563	0.0004
C5orf22	55322	chromosome 5 open reading frame 22	1 out of 3				-1.74969	0.0025
SNX2	6643	sorting nexin 2	1 out of 3				-1.73234	0.0251
RNF146	81847	ring finger protein 146	1 out of 3				-1.72018	0.0006
DNAJC27	51277	DnaJ (Hsp40) homolog, subfamily C, member 27	1 out of 3				-1.69408	0.0035
LMLN	89782	leishmanolysin-like (metallopeptidase M8 family)	1 out of 3				-1.68983	0.0009
NMNAT2	23057	nicotinamide nucleotide adenylyltransferase 2	1 out of 3				-1.68672	0.0135
SYT14	255928	synaptotagmin XIV	1 out of 3				-1.6598	0.0014
FSD1L	83856	fibronectin type III and SPRY domain containing 1-like	1 out of 3				-1.62831	0.0211
GTPBP10	85865	GTP-binding protein 10 (putative)	1 out of 3				-1.61661	0.0001
NEGR1	257194	neuronal growth regulator 1	1 out of 3				-1.61055	0.0352
PATL1	219988	protein associated with topoisomerase II homolog 1 (yeast)	1 out of 3				-1.60728	0.0022
BAG4	9530	BCL2-associated athanogene 4	1 out of 3				-1.60212	0.0048
CSE1L	1434	CSE1 chromosome segregation 1-like (yeast)	1 out of 3				-1.60031	0.0133
BBS7	55212	Bardet-Biedl syndrome 7	1 out of 3				-1.58798	0.0025
BCLAF1	9774	BCL2-associated transcription factor 1	1 out of 3				-1.58386	0.0063
EIF4A2	1974	eukaryotic translation initiation factor 4A2	1 out of 3				-1.57971	0.0052
PAPOLG	64895	poly(A) polymerase gamma	1 out of 3				-1.56653	0.003
LRPPRC	10128	leucine-rich pentatricopeptide repeat containing	1 out of 3				-1.56308	0.0027
FBXO28	23219	F-box protein 28	1 out of 3				-1.55719	0.0275
XRCC5	7520	X-ray repair complementing defective repair in Chinese hamster cells 5 (double-strand-break rejoining)	1 out of 3				-1.55171	0.0037
GDF11	10220	growth differentiation factor 11	1 out of 3				1.5511	0.001
C2orf49	79074	chromosome 2 open reading frame 49	1 out of 3				-1.547	5e-05
SCAMP1	9522	secretory carrier membrane protein 1	1 out of 3				-1.54473	0.0325
RPP38	10557	ribonuclease P/MRP 38kDa subunit	1 out of 3				-1.5439	0.0016
GPR21	2844	G protein-coupled receptor 21	1 out of 3				-1.54241	0.0255
GTDC1	79712	glycosyltransferase-like domain containing 1	1 out of 3				-1.54073	0.0041
GORASP2	26003	golgi reassembly stacking protein 2, 55kDa	1 out of 3				-1.5393	0.013
OCRL	4952	oculocerebrorenal syndrome of Lowe	1 out of 3				-1.53847	0.0183
DIEXF	27042	digestive organ expansion factor homolog (zebrafish)	1 out of 3				-1.53687	0.0001
PSMC2	5701	proteasome (prosome, macropain) 26S subunit, ATPase, 2	1 out of 3				-1.53416	0.0009
CHAMP1	283489	chromosome alignment maintaining phosphoprotein 1	1 out of 3				-1.52771	0.045
PDCD6IP	10015	programmed cell death 6 interacting protein	1 out of 3				-1.52446	0.0009
ABCE1	6059	ATP-binding cassette, sub-family E (OABP), member 1	1 out of 3				-1.51874	0.0114
CNOT4	4850	CCR4-NOT transcription complex, subunit 4	1 out of 3				-1.51734	0.0036
EPRS	2058	glutamyl-prolyl-tRNA synthetase	1 out of 3				-1.51527	0.0023
PROX1	5629	prospero homeobox 1	1 out of 3				-1.5075	8.5e-05
TAF9B	51616	TAF9B RNA polymerase II, TATA box binding protein (TBP)-associated factor, 31kDa	1 out of 3				-1.5043	0.0304
COPA	1314	coatomer protein complex, subunit alpha	1 out of 3				-1.50166	0.0011
RAB18	22931	RAB18, member RAS oncogene family	1 out of 3				-1.5005	0.0163
EIF2S1	1965	eukaryotic translation initiation factor 2, subunit 1 alpha, 35kDa	1 out of 3				-1.49166	0.0327
REEP5	7905	receptor accessory protein 5	1 out of 3				-1.48705	0.0463
ARCN1	372	archain 1	1 out of 3				-1.48615	0.0114
NCOA1	8648	nuclear receptor coactivator 1	1 out of 3				-1.48478	0.0083
CAB39L	81617	calcium binding protein 39-like	1 out of 3				-1.48464	0.0079
WASL	8976	Wiskott-Aldrich syndrome-like	1 out of 3				-1.4842	0.0149
BET1	10282	blocked early in transport 1 homolog (S. cerevisiae)	1 out of 3				-1.48405	0.0048
NDUFAF4	29078	NADH dehydrogenase (ubiquinone) complex I, assembly factor 4	1 out of 3				-1.48355	0.0393
NAA50	80218	N(alpha)-acetyltransferase 50, NatE catalytic subunit	1 out of 3				-1.48257	0.0067
RAD50	10111	RAD50 homolog (S. cerevisiae)	1 out of 3				-1.48123	0.0034
TMEM17	200728	transmembrane protein 17	1 out of 3				-1.48036	0.0047
EEA1	8411	early endosome antigen 1	1 out of 3				-1.47731	0.004
DCP1B	196513	DCP1 decapping enzyme homolog B (S. cerevisiae)	1 out of 3				-1.47515	0.0009
SNAPC3	6619	small nuclear RNA activating complex, polypeptide 3, 50kDa	1 out of 3				-1.47354	0.0292
DDX46	9879	DEAD (Asp-Glu-Ala-Asp) box polypeptide 46	1 out of 3				-1.47296	0.0025
GOPC	57120	golgi-associated PDZ and coiled-coil motif containing	1 out of 3				-1.4723	0.0037
POLR3C	10623	polymerase (RNA) III (DNA directed) polypeptide C (62kD)	1 out of 3				-1.4702	0.0007
SH3BGRL	6451	SH3 domain binding glutamic acid-rich protein like	1 out of 3				-1.46965	0.0263
DUSP11	8446	dual specificity phosphatase 11 (RNA/RNP complex 1-interacting)	1 out of 3				-1.46536	0.0002
THUMPD3	25917	THUMP domain containing 3	1 out of 3				-1.45851	0.0003
NFS1	9054	NFS1 nitrogen fixation 1 homolog (S. cerevisiae)	1 out of 3				-1.45816	0.0005
ZBED5	58486	zinc finger, BED-type containing 5	1 out of 3				-1.45739	0.0006
PRKAA1	5562	protein kinase, AMP-activated, alpha 1 catalytic subunit	1 out of 3				-1.45729	6.9e-05
MUT	4594	methylmalonyl CoA mutase	1 out of 3				-1.45409	6.8e-05
HSPA4	3308	heat shock 70kDa protein 4	1 out of 3				-1.45311	0.0133
ZNF654	55279	zinc finger protein 654	1 out of 3				-1.45227	0.0071
MRPL42	28977	mitochondrial ribosomal protein L42	1 out of 3				-1.4518	0.0344
ETV4	2118	ets variant 4	1 out of 3				1.4517	3e-06
LOC150622	150622	uncharacterized LOC150622	1 out of 3				-1.4513	0.004
AP5M1	55745	adaptor-related protein complex 5, mu 1 subunit	1 out of 3				-1.4493	0.018
CSDE1	7812	cold shock domain containing E1, RNA-binding	1 out of 3				-1.4441	0.0004
RBM8A	9939	RNA binding motif protein 8A	1 out of 3				-1.44348	0.0001
ZNF146	7705	zinc finger protein 146	1 out of 3				-1.44104	0.0036
OLR1	4973	oxidized low density lipoprotein (lectin-like) receptor 1	1 out of 3				-1.44023	0.0291
RPS6KB1	6198	ribosomal protein S6 kinase, 70kDa, polypeptide 1	1 out of 3				-1.43933	0.0079
GNAI1	2770	guanine nucleotide binding protein (G protein), alpha inhibiting activity polypeptide 1	1 out of 3				-1.43694	0.0105
MOSPD1	56180	motile sperm domain containing 1	1 out of 3				-1.43402	0.0162
MBTPS2	51360	membrane-bound transcription factor peptidase, site 2	1 out of 3				-1.43281	0.0142
PIGU	128869	phosphatidylinositol glycan anchor biosynthesis, class U	1 out of 3				-1.43115	0.0009
RCHY1	25898	ring finger and CHY zinc finger domain containing 1, E3 ubiquitin protein ligase	1 out of 3				-1.42636	0.0025
ATP2B4	493	ATPase, Ca++ transporting, plasma membrane 4	1 out of 3				-1.42575	0.0407
DEGS1	8560	delta(4)-desaturase, sphingolipid 1	1 out of 3				-1.42526	0.0045
FOXJ3	22887	forkhead box J3	1 out of 3				-1.42166	0.0027
PROSER1	80209	proline and serine rich 1	1 out of 3				-1.42164	0.0141
PDS5B	23047	PDS5, regulator of cohesion maintenance, homolog B (S. cerevisiae)	1 out of 3				-1.42076	0.0097
CNOT1	23019	CCR4-NOT transcription complex, subunit 1	1 out of 3				-1.41664	0.0116
HIPK3	10114	homeodomain interacting protein kinase 3	1 out of 3				-1.41653	0.0034
SUPT16H	11198	suppressor of Ty 16 homolog (S. cerevisiae)	1 out of 3				-1.41564	0.0183
SGCB	6443	sarcoglycan, beta (43kDa dystrophin-associated glycoprotein)	1 out of 3				-1.41542	0.0005
ORC3	23595	origin recognition complex, subunit 3	1 out of 3				-1.41478	0.002
PRIM1	5557	primase, DNA, polypeptide 1 (49kDa)	1 out of 3				-1.41437	0.0004
KPNA5	3841	karyopherin alpha 5 (importin alpha 6)	1 out of 3				-1.41159	0.0044
SSBP1	6742	single-stranded DNA binding protein 1, mitochondrial	1 out of 3				-1.41044	0.0012
GSPT1	2935	G1 to S phase transition 1	1 out of 3				-1.40375	0.0294
FGF12	2257	fibroblast growth factor 12	1 out of 3				-1.40181	0.0424
GAD1	2571	glutamate decarboxylase 1 (brain, 67kDa)	1 out of 3				-1.4011	0.0177
KIAA0319L	79932	KIAA0319-like	1 out of 3				-1.40015	0.0002
IARS	3376	isoleucyl-tRNA synthetase	1 out of 3				-1.39655	0.0348
MAP1B	4131	microtubule-associated protein 1B	1 out of 3				-1.39576	0.0168
DCUN1D1	54165	DCN1, defective in cullin neddylation 1, domain containing 1 (S. cerevisiae)	1 out of 3				-1.3911	0.0442
UBE2L3	7332	ubiquitin-conjugating enzyme E2L 3	1 out of 3				-1.3888	0.0005
GAS7	8522	growth arrest-specific 7	1 out of 3				-1.38538	0.0265
C6orf106	64771	chromosome 6 open reading frame 106	1 out of 3				-1.38435	0.0134
DCTN4	51164	dynactin 4 (p62)	1 out of 3				-1.38061	0.0019
HSP90AB1	3326	heat shock protein 90kDa alpha (cytosolic), class B member 1	1 out of 3				-1.3796	0.0215
CGGBP1	8545	CGG triplet repeat binding protein 1	1 out of 3				-1.37874	0.0333
USP25	29761	ubiquitin specific peptidase 25	1 out of 3				-1.37805	0.0126
ATF2	1386	activating transcription factor 2	1 out of 3				-1.3763	0.0062
CAMSAP2	23271	calmodulin regulated spectrin-associated protein family, member 2	1 out of 3				-1.37437	0.0163
ADAM10	102	ADAM metallopeptidase domain 10	1 out of 3				-1.37256	0.0056
TLE4	7091	transducin-like enhancer of split 4 (E(sp1) homolog, Drosophila)	1 out of 3				-1.37164	0.0056
RAB7A	7879	RAB7A, member RAS oncogene family	1 out of 3				-1.36995	0.0374
GON4L	54856	gon-4-like (C. elegans)	1 out of 3				-1.36983	0.0029
PGRMC2	10424	progesterone receptor membrane component 2	1 out of 3				-1.36909	0.0301
MFF	56947	mitochondrial fission factor	1 out of 3				-1.36887	0.0016
PAK2	5062	p21 protein (Cdc42/Rac)-activated kinase 2	1 out of 3				-1.36875	0.0027
GUF1	60558	GUF1 GTPase homolog (S. cerevisiae)	1 out of 3				-1.36857	0.0209
MAGI3	260425	membrane associated guanylate kinase, WW and PDZ domain containing 3	1 out of 3				-1.36617	0.0003
RORB	6096	RAR-related orphan receptor B	1 out of 3				-1.36592	0.0137
C18orf25	147339	chromosome 18 open reading frame 25	1 out of 3				-1.36552	0.005
RAB10	10890	RAB10, member RAS oncogene family	1 out of 3				-1.364	0.0082
FADS2	9415	fatty acid desaturase 2	1 out of 3				1.3634	0.0217
MED23	9439	mediator complex subunit 23	1 out of 3				-1.36208	0.0082
DHX9	1660	DEAH (Asp-Glu-Ala-His) box polypeptide 9	1 out of 3				-1.36118	0.0063
NONO	4841	non-POU domain containing, octamer-binding	1 out of 3				-1.35765	0.0141
DYNC1I2	1781	dynein, cytoplasmic 1, intermediate chain 2	1 out of 3				-1.35626	0.0015
ERLIN1	10613	ER lipid raft associated 1	1 out of 3				-1.35521	0.037
YME1L1	10730	YME1-like 1 (S. cerevisiae)	1 out of 3				-1.35312	0.0068
RABGAP1L	9910	RAB GTPase activating protein 1-like	1 out of 3				-1.35129	0.0095
PRKAG2	51422	protein kinase, AMP-activated, gamma 2 non-catalytic subunit	1 out of 3				-1.35003	0.0004
DDAH1	23576	dimethylarginine dimethylaminohydrolase 1	1 out of 3				-1.34739	0.0107
ARL2BP	23568	ADP-ribosylation factor-like 2 binding protein	1 out of 3				-1.34413	0.001
SDE2	163859	SDE2 telomere maintenance homolog (S. pombe)	1 out of 3				-1.34261	0.0016
HSF2	3298	heat shock transcription factor 2	1 out of 3				-1.34214	0.0023
UBR1	197131	ubiquitin protein ligase E3 component n-recognin 1	1 out of 3				-1.34169	0.004
NPAT	4863	nuclear protein, ataxia-telangiectasia locus	1 out of 3				-1.34049	0.002
USP34	9736	ubiquitin specific peptidase 34	1 out of 3				-1.33792	0.0189
C14orf1	11161	chromosome 14 open reading frame 1	1 out of 3				-1.33683	0.0421
PCDHB16	57717	protocadherin beta 16	1 out of 3				-1.3353	0.0403
CPD	1362	carboxypeptidase D	1 out of 3				-1.32945	0.0315
MED12L	116931	mediator complex subunit 12-like	1 out of 3				-1.32932	0.0072
C11orf58	10944	chromosome 11 open reading frame 58	1 out of 3				-1.32874	0.0079
UEVLD	55293	UEV and lactate/malate dehyrogenase domains	1 out of 3				-1.32788	0.003
UTP23	84294	UTP23, small subunit (SSU) processome component, homolog (yeast)	1 out of 3				-1.32736	0.0179
MAPK14	1432	mitogen-activated protein kinase 14	1 out of 3				-1.32587	0.0108
FAM122A	116224	family with sequence similarity 122A	1 out of 3				-1.3257	0.0125
C14orf166	51637	chromosome 14 open reading frame 166	1 out of 3				-1.32511	0.0451
PAPOLA	10914	poly(A) polymerase alpha	1 out of 3				-1.32348	0.0422
CINP	51550	cyclin-dependent kinase 2 interacting protein	1 out of 3				-1.31807	0.0381
KLHL4	56062	kelch-like 4 (Drosophila)	1 out of 3				-1.31661	0.0279
ATP8A1	10396	ATPase, aminophospholipid transporter (APLT), class I, type 8A, member 1	1 out of 3				-1.31512	0.0037
APLP2	334	amyloid beta (A4) precursor-like protein 2	1 out of 3				-1.3144	0.0411
STX7	8417	syntaxin 7	1 out of 3				-1.31337	0.0125
OS9	10956	osteosarcoma amplified 9, endoplasmic reticulum lectin	1 out of 3				-1.31232	0.0302
TMTC4	84899	transmembrane and tetratricopeptide repeat containing 4	1 out of 3				-1.31104	0.0107
SPEF2	79925	sperm flagellar 2	1 out of 3				-1.30776	0.0017
IFNAR1	3454	interferon (alpha, beta and omega) receptor 1	1 out of 3				-1.29888	0.0351
TMF1	7110	TATA element modulatory factor 1	1 out of 3				-1.29727	0.019
AKT3	10000	v-akt murine thymoma viral oncogene homolog 3 (protein kinase B, gamma)	1 out of 3				-1.29626	0.0084
FH	2271	fumarate hydratase	1 out of 3				-1.29468	0.0057
UTP11L	51118	UTP11-like, U3 small nucleolar ribonucleoprotein, (yeast)	1 out of 3				-1.29354	0.0039
KIAA1324L	222223	KIAA1324-like	1 out of 3				-1.2926	0.0481
ILF2	3608	interleukin enhancer binding factor 2, 45kDa	1 out of 3				-1.29041	0.0123
NGFRAP1	27018	nerve growth factor receptor (TNFRSF16) associated protein 1	1 out of 3				-1.2898	0.0136
EIF4G3	8672	eukaryotic translation initiation factor 4 gamma, 3	1 out of 3				-1.2881	0.0013
CYB5R4	51167	cytochrome b5 reductase 4	1 out of 3				-1.28746	0.0095
CLTC	1213	clathrin, heavy chain (Hc)	1 out of 3				-1.28703	0.0424
RAB30	27314	RAB30, member RAS oncogene family	1 out of 3				-1.28468	0.0134
USP47	55031	ubiquitin specific peptidase 47	1 out of 3				-1.28406	0.0456
CST3	1471	cystatin C	1 out of 3				1.2825	0.0345
DPYSL2	1808	dihydropyrimidinase-like 2	1 out of 3				-1.28007	0.009
HP1BP3	50809	heterochromatin protein 1, binding protein 3	1 out of 3				-1.2785	0.0003
OGDH	4967	oxoglutarate (alpha-ketoglutarate) dehydrogenase (lipoamide)	1 out of 3				-1.27687	0.0008
HELQ	113510	helicase, POLQ-like	1 out of 3				-1.27588	0.0054
ZDHHC3	51304	zinc finger, DHHC-type containing 3	1 out of 3				-1.2741	0.0307
JAK1	3716	Janus kinase 1	1 out of 3				-1.27408	0.0129
KDELR2	11014	KDEL (Lys-Asp-Glu-Leu) endoplasmic reticulum protein retention receptor 2	1 out of 3				-1.27386	0.0137
KLF3	51274	Kruppel-like factor 3 (basic)	1 out of 3				-1.27334	0.0216
HES1	3280	hairy and enhancer of split 1, (Drosophila)	1 out of 3				1.2716	0.0123
CCT6A	908	chaperonin containing TCP1, subunit 6A (zeta 1)	1 out of 3				-1.27087	0.0287
TAB2	23118	TGF-beta activated kinase 1/MAP3K7 binding protein 2	1 out of 3				-1.27042	0.0157
GDI2	2665	GDP dissociation inhibitor 2	1 out of 3				-1.27035	0.0462
CPXM1	56265	carboxypeptidase X (M14 family), member 1	1 out of 3				1.2672	0.0019
CEP85	64793	centrosomal protein 85kDa	1 out of 3				-1.26707	3.2e-05
MTMR1	8776	myotubularin related protein 1	1 out of 3				-1.26489	0.0085
ITPKC	80271	inositol-trisphosphate 3-kinase C	1 out of 3				1.2643	0.0071
AFF3	3899	AF4/FMR2 family, member 3	1 out of 3				-1.26418	0.0342
AFG3L2	10939	AFG3 ATPase family gene 3-like 2 (S. cerevisiae)	1 out of 3				-1.2638	0.0339
RSBN1	54665	round spermatid basic protein 1	1 out of 3				-1.26296	0.0019
ZDHHC21	340481	zinc finger, DHHC-type containing 21	1 out of 3				-1.26255	0.0411
LEPROTL1	23484	leptin receptor overlapping transcript-like 1	1 out of 3				-1.26255	0.0038
MARCH7	64844	membrane-associated ring finger (C3HC4) 7, E3 ubiquitin protein ligase	1 out of 3				-1.26225	0.0155
STAT5B	6777	signal transducer and activator of transcription 5B	1 out of 3				-1.26189	0.0002
DNAJA4	55466	DnaJ (Hsp40) homolog, subfamily A, member 4	1 out of 3				-1.26127	0.014
OSGEPL1	64172	O-sialoglycoprotein endopeptidase-like 1	1 out of 3				-1.26008	0.0068
GLCCI1	113263	glucocorticoid induced transcript 1	1 out of 3				-1.25971	0.0008
WDFY3	23001	WD repeat and FYVE domain containing 3	1 out of 3				-1.25768	0.035
TAMM41	132001	TAM41, mitochondrial translocator assembly and maintenance protein, homolog (S. cerevisiae)	1 out of 3				-1.25722	0.023
ZMYM4	9202	zinc finger, MYM-type 4	1 out of 3				-1.25674	0.017
ASXL2	55252	additional sex combs like 2 (Drosophila)	1 out of 3				-1.25475	0.0191
STAM2	10254	signal transducing adaptor molecule (SH3 domain and ITAM motif) 2	1 out of 3				-1.25457	0.0085
RPL15	6138	ribosomal protein L15	1 out of 3				-1.25392	0.0049
NFX1	4799	nuclear transcription factor, X-box binding 1	1 out of 3				-1.25309	0.0325
NUP133	55746	nucleoporin 133kDa	1 out of 3				-1.25247	0.0093
ZFYVE1	53349	zinc finger, FYVE domain containing 1	1 out of 3				-1.2519	0.0185
HINFP	25988	histone H4 transcription factor	1 out of 3				-1.2519	0.0059
SCYL3	57147	SCY1-like 3 (S. cerevisiae)	1 out of 3				-1.25161	0.0122
C12orf66	144577	chromosome 12 open reading frame 66	1 out of 3				-1.25126	0.0288
PIGX	54965	phosphatidylinositol glycan anchor biosynthesis, class X	1 out of 3				-1.25003	0.0412
ZADH2	284273	zinc binding alcohol dehydrogenase domain containing 2	1 out of 3				-1.2484	0.024
NUP98	4928	nucleoporin 98kDa	1 out of 3				-1.24745	0.0036
MEX3D	399664	mex-3 homolog D (C. elegans)	1 out of 3				1.246	0.0003
ARF4	378	ADP-ribosylation factor 4	1 out of 3				-1.24537	0.0449
SOX21	11166	SRY (sex determining region Y)-box 21	1 out of 3				1.243	0.0085
MRFAP1L1	114932	Morf4 family associated protein 1-like 1	1 out of 3				-1.24	0.0227
WARS2	10352	tryptophanyl tRNA synthetase 2, mitochondrial	1 out of 3				-1.23993	0.037
SPTLC1	10558	serine palmitoyltransferase, long chain base subunit 1	1 out of 3				-1.23884	0.0258
FPGT	8790	fucose-1-phosphate guanylyltransferase	1 out of 3				-1.23832	0.0178
RFX5	5993	regulatory factor X, 5 (influences HLA class II expression)	1 out of 3				-1.23728	0.002
BACE1	23621	beta-site APP-cleaving enzyme 1	1 out of 3				-1.23573	0.0242
NIPA1	123606	non imprinted in Prader-Willi/Angelman syndrome 1	1 out of 3				-1.23482	0.0037
TUBGCP3	10426	tubulin, gamma complex associated protein 3	1 out of 3				-1.233	0.0124
OSBP	5007	oxysterol binding protein	1 out of 3				-1.23289	0.0441
NABP1	64859	nucleic acid binding protein 1	1 out of 3				-1.2307	0.0062
HINT3	135114	histidine triad nucleotide binding protein 3	1 out of 3				-1.22976	0.0076
ANKRD16	54522	ankyrin repeat domain 16	1 out of 3				-1.22962	0.0104
CASP9	842	caspase 9, apoptosis-related cysteine peptidase	1 out of 3				-1.2294	0.0088
SETD5	55209	SET domain containing 5	1 out of 3				-1.22938	0.0422
CNOT8	9337	CCR4-NOT transcription complex, subunit 8	1 out of 3				-1.22925	0.0362
ZNF233	353355	zinc finger protein 233	1 out of 3				-1.22923	0.0151
ANKRD13C	81573	ankyrin repeat domain 13C	1 out of 3				-1.22918	0.023
MMACHC	25974	methylmalonic aciduria (cobalamin deficiency) cblC type, with homocystinuria	1 out of 3				-1.229	0.0305
ZC3H14	79882	zinc finger CCCH-type containing 14	1 out of 3				-1.22882	0.0366
C1orf173	127254	chromosome 1 open reading frame 173	1 out of 3				-1.22774	0.0499
C20orf201	198437	chromosome 20 open reading frame 201	1 out of 3				1.2271	0.0353
AQR	9716	aquarius homolog (mouse)	1 out of 3				-1.22648	0.0068
HNRPDL	9987	heterogeneous nuclear ribonucleoprotein D-like	1 out of 3				-1.22519	0.012
BARX2	8538	BARX homeobox 2	1 out of 3				1.224	0.0019
SLC30A5	64924	solute carrier family 30 (zinc transporter), member 5	1 out of 3				-1.22235	0.01
HS3ST3B1	9953	heparan sulfate (glucosamine) 3-O-sulfotransferase 3B1	1 out of 3				1.218	0.0464
DNAJC11	55735	DnaJ (Hsp40) homolog, subfamily C, member 11	1 out of 3				-1.21781	0.0306
MAP3K7	6885	mitogen-activated protein kinase kinase kinase 7	1 out of 3				-1.21766	0.0248
FOXO1	2308	forkhead box O1	1 out of 3				1.217	0.0434
C11orf74	119710	chromosome 11 open reading frame 74	1 out of 3				-1.2166	0.0232
CRTAP	10491	cartilage associated protein	1 out of 3				-1.21625	1.4e-05
CDK13	8621	cyclin-dependent kinase 13	1 out of 3				-1.21532	0.0005
QRSL1	55278	glutaminyl-tRNA synthase (glutamine-hydrolyzing)-like 1	1 out of 3				-1.21518	0.0207
GATA6	2627	GATA binding protein 6	1 out of 3				1.2141	0.0237
ACSL3	2181	acyl-CoA synthetase long-chain family member 3	1 out of 3				-1.21263	0.0382
GPLD1	2822	glycosylphosphatidylinositol specific phospholipase D1	1 out of 3				-1.21251	0.0251
GATSL3	652968	GATS protein-like 3	1 out of 3				1.2098	0.0275
TMED5	50999	transmembrane emp24 protein transport domain containing 5	1 out of 3				-1.2083	0.0091
PDS5A	23244	PDS5, regulator of cohesion maintenance, homolog A (S. cerevisiae)	1 out of 3				-1.20728	0.0218
RYR3	6263	ryanodine receptor 3	1 out of 3				1.2063	0.0084
SEC22C	9117	SEC22 vesicle trafficking protein homolog C (S. cerevisiae)	1 out of 3				-1.20616	0.0156
OAT	4942	ornithine aminotransferase	1 out of 3				-1.20603	0.0258
CSRNP1	64651	cysteine-serine-rich nuclear protein 1	1 out of 3				1.2059	0.007
AK000115	NA		1 out of 3				1.2037	0.0393
ANKRD12	23253	ankyrin repeat domain 12	1 out of 3				-1.20325	0.0402
GTPBP2	54676	GTP binding protein 2	1 out of 3				-1.20097	0.0023
ZNF317	57693	zinc finger protein 317	1 out of 3				-1.20091	0.0381
GABRG2	2566	gamma-aminobutyric acid (GABA) A receptor, gamma 2	1 out of 3							-2.23733	0.0161
STAMBPL1	57559	STAM binding protein-like 1	1 out of 3							-2.16379	6.8e-06
RAB27B	5874	RAB27B, member RAS oncogene family	1 out of 3							-2.05218	0.0174
HPRT1	3251	hypoxanthine phosphoribosyltransferase 1	1 out of 3							-2.04372	0.0104
LAMP5	24141	lysosomal-associated membrane protein family, member 5	1 out of 3							-1.99477	0.0003
EPB41L3	23136	erythrocyte membrane protein band 4.1-like 3	1 out of 3							-1.96059	0.0072
MAL2	114569	mal, T-cell differentiation protein 2 (gene/pseudogene)	1 out of 3							-1.95933	0.0489
KRT222	125113	keratin 222	1 out of 3							-1.94166	0.0069
HTR2A	3356	5-hydroxytryptamine (serotonin) receptor 2A, G protein-coupled	1 out of 3							-1.91429	0.0218
TOMM20	9804	translocase of outer mitochondrial membrane 20 homolog (yeast)	1 out of 3							-1.89429	0.0151
TUBB2B	347733	tubulin, beta 2B class IIb	1 out of 3							1.8135	0.0315
YWHAZ	7534	tyrosine 3-monooxygenase/tryptophan 5-monooxygenase activation protein, zeta polypeptide	1 out of 3							-1.79408	0.0215
KIF3A	11127	kinesin family member 3A	1 out of 3							-1.77159	0.01
ANKMY2	57037	ankyrin repeat and MYND domain containing 2	1 out of 3							-1.74523	0.0006
WDR17	116966	WD repeat domain 17	1 out of 3							-1.74049	0.0002
CBLN4	140689	cerebellin 4 precursor	1 out of 3							-1.73804	0.0067
PIK3R1	5295	phosphoinositide-3-kinase, regulatory subunit 1 (alpha)	1 out of 3							-1.73735	0.0159
ERLEC1	27248	endoplasmic reticulum lectin 1	1 out of 3							-1.72368	0.0048
VPS35	55737	vacuolar protein sorting 35 homolog (S. cerevisiae)	1 out of 3							-1.71797	0.0191
TMX4	56255	thioredoxin-related transmembrane protein 4	1 out of 3							-1.70112	0.0263
GLRB	2743	glycine receptor, beta	1 out of 3							-1.69967	0.0479
ADTRP	84830	androgen-dependent TFPI-regulating protein	1 out of 3							-1.67631	0.0002
PPP1R2	5504	protein phosphatase 1, regulatory (inhibitor) subunit 2	1 out of 3							-1.67605	0.0086
GRIA3	2892	glutamate receptor, ionotropic, AMPA 3	1 out of 3							-1.67277	0.0406
ATP1A3	478	ATPase, Na+/K+ transporting, alpha 3 polypeptide	1 out of 3							-1.66344	0.025
MAN1A1	4121	mannosidase, alpha, class 1A, member 1	1 out of 3							-1.65751	0.0485
ATRNL1	26033	attractin-like 1	1 out of 3							-1.65003	0.0003
MAP2K1	5604	mitogen-activated protein kinase kinase 1	1 out of 3							-1.64983	0.034
SYTL5	94122	synaptotagmin-like 5	1 out of 3							-1.6313	0.0021
CDK14	5218	cyclin-dependent kinase 14	1 out of 3							-1.62018	0.0001
ATP2B1	490	ATPase, Ca++ transporting, plasma membrane 1	1 out of 3							-1.61598	0.0291
PCMT1	5110	protein-L-isoaspartate (D-aspartate) O-methyltransferase	1 out of 3							-1.60788	0.0444
NAP1L5	266812	nucleosome assembly protein 1-like 5	1 out of 3							-1.6071	0.0291
FGF14	2259	fibroblast growth factor 14	1 out of 3							-1.60686	0.0307
SLC25A14	9016	solute carrier family 25 (mitochondrial carrier, brain), member 14	1 out of 3							-1.57322	0.0262
CDH5	1003	cadherin 5, type 2 (vascular endothelium)	1 out of 3							1.573	0.044
RRAGB	10325	Ras-related GTP binding B	1 out of 3							-1.57164	0.0103
RGS7	6000	regulator of G-protein signaling 7	1 out of 3							-1.57149	0.0181
SERPINH1	871	serpin peptidase inhibitor, clade H (heat shock protein 47), member 1, (collagen binding protein 1)	1 out of 3							1.571	0.0006
TSNAX	7257	translin-associated factor X	1 out of 3							-1.57025	0.0105
HLF	3131	hepatic leukemia factor	1 out of 3							-1.56972	0.0188
LOC158696	158696	uncharacterized LOC158696	1 out of 3							-1.56875	0.0301
PLXNC1	10154	plexin C1	1 out of 3							-1.56099	0.0169
ZNF385D	79750	zinc finger protein 385D	1 out of 3							-1.5583	0.022
PITHD1	57095	PITH (C-terminal proteasome-interacting domain of thioredoxin-like) domain containing 1	1 out of 3							-1.54781	0.0138
ITFG1	81533	integrin alpha FG-GAP repeat containing 1	1 out of 3							-1.54444	0.046
EPB41L4B	54566	erythrocyte membrane protein band 4.1 like 4B	1 out of 3							-1.53643	0.0183
TAGLN2	8407	transgelin 2	1 out of 3							1.5364	0.0079
ATP6AP2	10159	ATPase, H+ transporting, lysosomal accessory protein 2	1 out of 3							-1.53187	0.0436
CAMK2D	817	calcium/calmodulin-dependent protein kinase II delta	1 out of 3							-1.5297	0.0183
PTPN5	84867	protein tyrosine phosphatase, non-receptor type 5 (striatum-enriched)	1 out of 3							-1.49911	0.0015
DPP10	57628	dipeptidyl-peptidase 10 (non-functional)	1 out of 3							-1.49824	0.0353
GOLT1B	51026	golgi transport 1B	1 out of 3							-1.49751	0.0318
TPD52	7163	tumor protein D52	1 out of 3							-1.4969	0.0168
ANKRD32	84250	ankyrin repeat domain 32	1 out of 3							-1.49277	0.0256
LTN1	26046	listerin E3 ubiquitin protein ligase 1	1 out of 3							-1.48836	0.0014
PLA2G4C	8605	phospholipase A2, group IVC (cytosolic, calcium-independent)	1 out of 3							-1.48798	0.0197
CLIC1	1192	chloride intracellular channel 1	1 out of 3							1.4875	0.0127
CLDN5	7122	claudin 5	1 out of 3							1.4818	0.0387
PPP4R4	57718	protein phosphatase 4, regulatory subunit 4	1 out of 3							-1.4814	0.0049
RAB2A	5862	RAB2A, member RAS oncogene family	1 out of 3							-1.47475	0.007
NELL1	4745	NEL-like 1 (chicken)	1 out of 3							-1.47158	0.0368
PEG3	5178	paternally expressed 3	1 out of 3							-1.4704	0.0254
DNAJC10	54431	DnaJ (Hsp40) homolog, subfamily C, member 10	1 out of 3							-1.46492	0.0248
CD93	22918	CD93 molecule	1 out of 3							1.4593	0.0217
SLC25A36	55186	solute carrier family 25 (pyrimidine nucleotide carrier ), member 36	1 out of 3							-1.45658	0.0098
PDE8B	8622	phosphodiesterase 8B	1 out of 3							-1.45275	0.011
SLC30A9	10463	solute carrier family 30 (zinc transporter), member 9	1 out of 3							-1.43699	0.0367
HLA-E	3133	major histocompatibility complex, class I, E	1 out of 3							1.4361	0.0211
GAP43	2596	growth associated protein 43	1 out of 3							-1.4321	0.0239
TUBB6	84617	tubulin, beta 6 class V	1 out of 3							1.4258	0.0086
ARMC8	25852	armadillo repeat containing 8	1 out of 3							-1.4255	0.0006
COPS8	10920	COP9 constitutive photomorphogenic homolog subunit 8 (Arabidopsis)	1 out of 3							-1.4249	0.0221
SLC22A15	55356	solute carrier family 22, member 15	1 out of 3							-1.42421	0.0193
PIAS2	9063	protein inhibitor of activated STAT, 2	1 out of 3							-1.41344	0.0057
PRMT8	56341	protein arginine methyltransferase 8	1 out of 3							-1.4065	0.0412
UCHL5	51377	ubiquitin carboxyl-terminal hydrolase L5	1 out of 3							-1.40464	0.0052
ETV1	2115	ets variant 1	1 out of 3							-1.40314	0.0283
IPO5	3843	importin 5	1 out of 3							-1.40213	0.0002
EXOC6	54536	exocyst complex component 6	1 out of 3							-1.3977	0.022
ADSS	159	adenylosuccinate synthase	1 out of 3							-1.37707	0.0081
PPP1R7	5510	protein phosphatase 1, regulatory subunit 7	1 out of 3							-1.37563	0.0296
ATG10	83734	autophagy related 10	1 out of 3							-1.37533	0.01
BECN1	8678	beclin 1, autophagy related	1 out of 3							-1.37107	0.0051
VEZT	55591	vezatin, adherens junctions transmembrane protein	1 out of 3							-1.37006	0.0073
CSDA	8531	cold shock domain protein A	1 out of 3							1.3635	0.0133
FBXW7	55294	F-box and WD repeat domain containing 7, E3 ubiquitin protein ligase	1 out of 3							-1.36047	0.0082
ARPC5L	81873	actin related protein 2/3 complex, subunit 5-like	1 out of 3							-1.35643	0.0239
BRWD1	54014	bromodomain and WD repeat domain containing 1	1 out of 3							-1.35535	0.0194
GRIA4	2893	glutamate receptor, ionotropic, AMPA 4	1 out of 3							-1.35341	0.0197
GPR4	2828	G protein-coupled receptor 4	1 out of 3							1.3496	0.0416
PPP2R5E	5529	protein phosphatase 2, regulatory subunit B', epsilon isoform	1 out of 3							-1.34919	0.0442
PTPN3	5774	protein tyrosine phosphatase, non-receptor type 3	1 out of 3							-1.3476	0.0371
SLC52A3	113278	solute carrier family 52, riboflavin transporter, member 3	1 out of 3							1.3457	0.0255
ARMCX4	100131755	armadillo repeat containing, X-linked 4	1 out of 3							-1.33985	0.0062
ADM	133	adrenomedullin	1 out of 3							1.3391	0.0401
HACL1	26061	2-hydroxyacyl-CoA lyase 1	1 out of 3							-1.33198	0.0484
PODXL	5420	podocalyxin-like	1 out of 3							1.3224	0.0342
DCAF6	55827	DDB1 and CUL4 associated factor 6	1 out of 3							-1.32203	0.0202
EID1	23741	EP300 interacting inhibitor of differentiation 1	1 out of 3							-1.31151	0.0072
MPPED2	744	metallophosphoesterase domain containing 2	1 out of 3							-1.31116	8.3e-05
SC5DL	6309	sterol-C5-desaturase (ERG3 delta-5-desaturase homolog, S. cerevisiae)-like	1 out of 3							-1.31013	0.0402
FGFRL1	53834	fibroblast growth factor receptor-like 1	1 out of 3							1.3079	0.0042
PLCL2	23228	phospholipase C-like 2	1 out of 3							-1.30487	0.0278
GLT1D1	144423	glycosyltransferase 1 domain containing 1	1 out of 3							-1.30368	0.0467
TMEM177	80775	transmembrane protein 177	1 out of 3							-1.3034	0.0256
BST2	684	bone marrow stromal cell antigen 2	1 out of 3							1.3004	0.0013
PLA1A	51365	phospholipase A1 member A	1 out of 3							1.2963	0.0076
TGM2	7052	transglutaminase 2 (C polypeptide, protein-glutamine-gamma-glutamyltransferase)	1 out of 3							1.2956	0.0327
KCNMA1	3778	potassium large conductance calcium-activated channel, subfamily M, alpha member 1	1 out of 3							-1.29399	0.0153
MSH2	4436	mutS homolog 2, colon cancer, nonpolyposis type 1 (E. coli)	1 out of 3							-1.29393	0.0441
AK4	205	adenylate kinase 4	1 out of 3							1.2936	0.0156
RELL1	768211	RELT-like 1	1 out of 3							1.2921	0.0044
ACAT2	39	acetyl-CoA acetyltransferase 2	1 out of 3							-1.28009	0.0443
TTC3	7267	tetratricopeptide repeat domain 3	1 out of 3							-1.27997	0.0126
TNFRSF1B	7133	tumor necrosis factor receptor superfamily, member 1B	1 out of 3							1.2751	0.0044
PPP1R18	170954	protein phosphatase 1, regulatory subunit 18	1 out of 3							1.256	0.0008
GALNTL5	168391	UDP-N-acetyl-alpha-D-galactosamine:polypeptide N-acetylgalactosaminyltransferase-like 5	1 out of 3							-1.25166	0.0177
GALNT13	114805	UDP-N-acetyl-alpha-D-galactosamine:polypeptide N-acetylgalactosaminyltransferase 13 (GalNAc-T13)	1 out of 3							-1.25078	0.0364
RREB1	6239	ras responsive element binding protein 1	1 out of 3							1.2485	0.0063
PSPC1	55269	paraspeckle component 1	1 out of 3							-1.24742	0.0015
TGIF1	7050	TGFB-induced factor homeobox 1	1 out of 3							1.2472	0.0076
TAP1	6890	transporter 1, ATP-binding cassette, sub-family B (MDR/TAP)	1 out of 3							1.2436	0.0024
SMIM3	85027	small integral membrane protein 3	1 out of 3							1.2428	0.0045
RDH10	157506	retinol dehydrogenase 10 (all-trans)	1 out of 3							1.2363	0.0046
FRMD6	122786	FERM domain containing 6	1 out of 3							-1.23467	0.0011
OTOS	150677	otospiralin	1 out of 3							1.2346	0.0058
PDLIM4	8572	PDZ and LIM domain 4	1 out of 3							1.2276	0.0001
DYNC1H1	1778	dynein, cytoplasmic 1, heavy chain 1	1 out of 3							-1.22671	0.0455
ATXN1	6310	ataxin 1	1 out of 3							-1.22379	0.018
DLAT	1737	dihydrolipoamide S-acetyltransferase	1 out of 3							-1.22312	0.0244
TYRP1	7306	tyrosinase-related protein 1	1 out of 3							-1.22213	0.0163
STAB1	23166	stabilin 1	1 out of 3							1.218	0.0485
ANKRD28	23243	ankyrin repeat domain 28	1 out of 3							-1.21712	0.0026
RAD1	5810	RAD1 homolog (S. pombe)	1 out of 3							-1.2167	0.0396
SLC39A6	25800	solute carrier family 39 (zinc transporter), member 6	1 out of 3							-1.20961	0.0456
TGFB1	7040	transforming growth factor, beta 1	1 out of 3							1.2088	0.0146
CXCL1	2919	chemokine (C-X-C motif) ligand 1 (melanoma growth stimulating activity, alpha)	1 out of 3							1.2083	0.034
PDLIM1	9124	PDZ and LIM domain 1	1 out of 3							1.2036	0.0486

## Sheet: Supplementary Table 9
Supplementary Table 9. Pathway analysis for overlapping genes among the three Biosets, using DAVID.
Category	Term	Count	%	P-value	Genes	Fold Enrichment	Benjamini
GOTERM_BP_FAT	GO:0006091~generation of precursor metabolites and energy	4	19.0476	0.00859103	CYB5B, ATP6V1D, IDH3A, MDH1	8.75623	0.909157
GOTERM_BP_FAT	GO:0006734~NADH metabolic process	2	9.52381	0.0113353	IDH3A, MDH1	166.368	0.794972
SP_PIR_KEYWORDS	tricarboxylic acid cycle	2	9.52381	0.0233387	IDH3A, MDH1	80.7483	0.859153
GOTERM_MF_FAT	GO:0000166~nucleotide binding	7	33.3333	0.0276463	HBS1L, G3BP2, MKKS, PAK1, TRIM23, IDH3A, MDH1	2.58365	0.939406
SP_PIR_KEYWORDS	transport	6	28.5714	0.0306923	TMED2, KCNAB1, BCAP29, G3BP2, CYB5B, ATP6V1D	3.1267	0.725742
GOTERM_BP_FAT	GO:0006099~tricarboxylic acid cycle	2	9.52381	0.0322628	IDH3A, MDH1	57.8673	0.952116
GOTERM_BP_FAT	GO:0046356~acetyl-CoA catabolic process	2	9.52381	0.0322628	IDH3A, MDH1	57.8673	0.952116
GOTERM_BP_FAT	GO:0019674~NAD metabolic process	2	9.52381	0.0350213	IDH3A, MDH1	53.2379	0.916057
GOTERM_BP_FAT	GO:0009109~coenzyme catabolic process	2	9.52381	0.0363977	IDH3A, MDH1	51.1903	0.872732
KEGG_PATHWAY	hsa00020:Citrate cycle (TCA cycle)	2	9.52381	0.0375387	IDH3A, MDH1	44.9714	0.569044
GOTERM_BP_FAT	GO:0006084~acetyl-CoA metabolic process	2	9.52381	0.0432523	IDH3A, MDH1	42.9338	0.871092
GOTERM_BP_FAT	GO:0051187~cofactor catabolic process	2	9.52381	0.0432523	IDH3A, MDH1	42.9338	0.871092
GOTERM_BP_FAT	GO:0009060~aerobic respiration	2	9.52381	0.0487028	IDH3A, MDH1	38.0271	0.862328

## Sheet: Supplementary Table 10
Supplementary Table 10. List of Bioset1 genes whose expression levels are regulated during FS neuron development.
Gene symbol	EntrezGene ID	Gene name	Bioset1			FS neurons (GSE17806)
			Fold change	P-value		Fold change	P-value
Tle3	21887	transducin-like enhancer of split 3, homolog of Drosophila E(spl)	2.27	3.9e-07		3.86717	0.0095
Mapkbp1	26390	mitogen-activated protein kinase binding protein 1	1.46	4.1e-05		1.9606	0.0485
Bcl7a	77045	B cell CLL/lymphoma 7A	1.3	0.0223		1.82061	0.0012
BC018242	235044	cDNA sequence BC018242	2.38	1.5e-10		1.79929	0.0495
Cux1	13047	cut-like homeobox 1	1.27	0.0034		1.61288	0.0062
Mospd3	68929	motile sperm domain containing 3	1.37	0.0001		1.51416	0.0221
Eif4ebp1	13685	eukaryotic translation initiation factor 4E binding protein 1	1.59	0.0013		4.1994	0.0248
Klf7	93691	Kruppel-like factor 7 (ubiquitous)	1.35	0.0035		3.56735	0.0014
Igf2bp2	319765	insulin-like growth factor 2 mRNA binding protein 2	2.07	8e-07		13.9558	0.0004
Frmd4a	209630	FERM domain containing 4A	1.47	0.0026		3.11266	0.0223
Zfp618	72701	zinc fingerprotein 618	1.21	0.0102		2.72401	0.007
Midn	59090	midnolin	1.23	0.0279		2.68979	0.0129
Zfp462	242466	zinc finger protein 462	1.48	0.0015		2.55857	0.0127
Triobp	110253	TRIO and F-actin binding protein	1.21	0.008		1.99949	0.0042
Wdr1	22388	WD repeat domain 1	1.3	0.0377		1.84347	0.0154
Sox4	20677	SRY-box containing gene 4	3.42	1e-07		9.3062	0.0077
BC068157	73072	cDNA sequence BC068157	1.3	0.0056		5.6626	0.0097
Scn1a	20265	sodium channel, voltage-gated, type I, alpha	-2.25	1.6e-06		-10.053	0.0021
Crebl2	232430	cAMP responsive element binding protein-like 2	-1.73	0.0006		-7.60978	0.0052
Ppm1a	19042	protein phosphatase 1A, magnesium dependent, alpha isoform	-1.64	0.0009		-5.82028	0.0003
Kcnip4	80334	Kv channel interacting protein 4	-1.52	0.0086		-5.53076	0.0303
Lancl1	14768	LanC (bacterial lantibiotic synthetase component C)-like 1	-1.76	0.0092		-5.37946	0.0026
Isca1	69046	iron-sulfur cluster assembly 1 homolog (S. cerevisiae)	-1.34	0.022		-5.34058	0.0048
Ghitm	66092	growth hormone inducible transmembrane protein	-1.28	0.0298		-5.18182	0.0065
Tppp	72948	tubulin polymerization promoting protein	-1.82	7.8e-06		-4.99606	0.0187
Chic1	12212	cysteine-rich hydrophobic domain 1	-1.2	0.0435		-4.86827	0.0046
6330403M23Rik	109169	RIKEN cDNA 6330403M23 gene	-1.83	6.2e-05		-4.77595	0.0006
Gin1	252876	gypsy retrotransposon integrase 1	-1.45	2.8e-05		-4.43103	0.0104
Mcf2	109904	mcf.2 transforming sequence	-1.5	0.0002		-4.40294	0.0121
Zmat3	22401	zinc finger matrin type 3	-1.53	0.0005		-3.71955	0.0023
Fam198b	68659	family with sequence similarity 198, member B	-1.28	0.0406		-3.64226	0.0325
Napg	108123	N-ethylmaleimide sensitive fusion protein attachment protein gamma	-1.29	0.0351		-3.53243	0.0114
Synj1	104015	synaptojanin 1	-1.91	0.0067		-3.47858	0.0076
Hcn1	15165	hyperpolarization-activated, cyclic nucleotide-gated K+ 1	-1.21	0.0067		-3.37963	0.0035
Pxk	218699	PX domain containing serine/threonine kinase	-3.21	3.2e-06		-3.35249	0.0365
Fgfr1op2	67529	FGFR1 oncogene partner 2	-1.72	0.0006		-3.30548	0.0085
Itm2b	16432	integral membrane protein 2B	-1.25	0.0004		-3.29357	0.0379
Ensa	56205	endosulfine alpha	-1.68	0.0006		-3.26736	0.0166
Uso1	56041	USO1 homolog, vesicle docking protein (yeast)	-1.43	1.3e-05		-3.11708	0.0183
Mpp5	56217	membrane protein, palmitoylated 5 (MAGUK p55 subfamily member 5)	-1.47	0.0052		-3.11702	0.0043
Nipal3	74552	NIPA-like domain containing 3	-1.73	0.0003		-3.03388	0.0018
Tbc1d8b	245638	TBC1 domain family, member 8B	-1.25	0.0037		-2.95079	0.0109
Ndufb5	66046	NADH dehydrogenase (ubiquinone) 1 beta subcomplex, 5	-1.27	1.9e-06		-2.88516	0.0454
Impa1	55980	inositol (myo)-1(or 4)-monophosphatase 1	-1.42	9e-08		-2.88501	0.0424
Drd1a	13488	dopamine receptor D1A	-1.39	0.0048		-2.86597	0.0224
Eif5	217869	eukaryotic translation initiation factor 5	-1.48	0.0086		-2.8568	0.0299
Marf1	223989	meiosis arrest female 1	-1.25	0.0304		-2.79994	0.0011
Mbnl1	56758	muscleblind-like 1 (Drosophila)	-1.99	0.0001		-2.77781	0.0003
Dnajc18	76594	DnaJ (Hsp40) homolog, subfamily C, member 18	-1.32	1.5e-07		-2.77071	0.0019
Trip11	109181	thyroid hormone receptor interactor 11	-1.45	0.0015		-2.72435	0.0209
Cog6	67542	component of oligomeric golgi complex 6	-1.34	3.2e-05		-2.69247	0.0045
Atp6v1d	73834	ATPase, H+ transporting, lysosomal V1 subunit D	-1.28	0.0017		-2.57076	0.0347
Map6d1	208158	MAP6 domain containing 1	-2.22	1.8e-06		-2.55083	0.0304
Mrps14	64659	mitochondrial ribosomal protein S14	-1.23	0.0005		-2.54971	0.0006
Dnajc21	78244	DnaJ (Hsp40) homolog, subfamily C, member 21	-1.73	2.5e-06		-2.4648	0.0145
Ndufab1	70316	NADH dehydrogenase (ubiquinone) 1, alpha/beta subcomplex, 1	-1.25	0.0016		-2.41416	0.0316
Vps13d	230895	vacuolar protein sorting 13 D (yeast)	-1.36	1.6e-05		-2.26525	0.0016
Pgam1	18648	phosphoglycerate mutase 1	-1.2	0.0108		-2.20426	0.0213
Cul4b	72584	cullin 4B	-1.25	0.0193		-2.1843	0.0101
Dazap2	23994	DAZ associated protein 2	-1.57	0.0001		-2.18345	0.0458
Tmx2	66958	thioredoxin-related transmembrane protein 2	-1.45	2.8e-05		-2.17563	0.0393
Ermp1	226090	endoplasmic reticulum metallopeptidase 1	-1.56	0.0008		-2.13593	0.0018
Fis1	66437	fission 1 (mitochondrial outer membrane) homolog (yeast)	-1.59	8.5e-07		-2.11644	0.0201
Gfm1	28030	G elongation factor, mitochondrial 1	-1.41	0.0011		-2.10042	0.042
Rad23a	19358	RAD23a homolog (S. cerevisiae)	-1.27	0.0076		-2.09427	0.0082
Pfkfb2	18640	6-phosphofructo-2-kinase/fructose-2,6-biphosphatase 2	-1.83	8e-07		-2.07179	0.0453
Nmrk1	225994	nicotinamide riboside kinase 1	-1.71	0.0006		-2.03835	0.0122
Atg2b	76559	autophagy related 2B	-1.55	3.2e-05		-2.02226	0.0404
5730494N06Rik	70612	RIKEN cDNA 5730494N06 gene	-1.36	0.0066		-1.98606	0.0009
1810037I17Rik	67704	RIKEN cDNA 1810037I17 gene	-1.33	0.0042		-1.97116	0.0003
Dst	13518	dystonin	-1.31	0.0032		-1.94342	0.0082
Itch	16396	itchy, E3 ubiquitin protein ligase	-1.36	0.03		-1.89421	0.0017
Kat5	81601	K(lysine) acetyltransferase 5	-1.22	0.0038		-1.89042	0.0252
Sel1l	20338	sel-1 suppressor of lin-12-like (C. elegans)	-1.29	0.0208		-1.87492	0.0321
Rnh1	107702	ribonuclease/angiogenin inhibitor 1	-1.62	6.9e-05		-1.84465	0.0038
Rogdi	66049	rogdi homolog (Drosophila)	-1.41	0.0002		-1.84162	0.018
Psme3	19192	proteaseome (prosome, macropain) 28 subunit, 3	-1.21	0.0173		-1.78111	0.0043
Snrpn	20646	small nuclear ribonucleoprotein N	-1.47	6.4e-07		-1.7684	0.0335
Cryzl1	66609	crystallin, zeta (quinone reductase)-like 1	-1.27	0.0007		-1.76776	0.0192
Ndufaf3	66706	NADH dehydrogenase (ubiquinone) 1 alpha subcomplex, assembly factor 3	-1.35	1.2e-06		-1.76615	0.0056
Tmed2	56334	transmembrane emp24 domain trafficking protein 2	-1.49	0.0036		-1.76443	0.0124
Fbxl3	50789	F-box and leucine-rich repeat protein 3	-1.29	0.0005		-1.76143	0.0224
9130011J15Rik	66818	RIKEN cDNA 9130011J15 gene	-1.25	0.0155		-1.7372	0.0486
Cab39	12283	calcium binding protein 39	-1.69	0.0013		-1.73338	0.0368
Cisd1	52637	CDGSH iron sulfur domain 1	-1.22	0.0028		-1.72655	0.0425
Cttn	13043	cortactin	-1.24	0.0479		-1.69917	0.0223
Abt1	30946	activator of basal transcription 1	-1.27	6.6e-05		-1.67993	0.0191
Pcnp	76302	PEST proteolytic signal containing nuclear protein	-1.4	7.8e-09		-1.67001	0.0086
Aip	11632	aryl-hydrocarbon receptor-interacting protein	-1.2	0.0099		-1.66104	0.0272
Ddx3x	13205	DEAD/H (Asp-Glu-Ala-Asp/His) box polypeptide 3, X-linked	-1.3	0.037		-1.64654	0.0194
Sod1	20655	superoxide dismutase 1, soluble	-1.46	1e-06		-1.62174	0.0079
Wbp4	22380	WW domain binding protein 4	-1.3	0.0024		-1.60435	0.013
Ndufb9	66218	NADH dehydrogenase (ubiquinone) 1 beta subcomplex, 9	-1.4	1.4e-05		-1.57459	0.0073
Polr2c	20021	polymerase (RNA) II (DNA directed) polypeptide C	-1.36	5.6e-06		-1.54384	0.0055
Arl1	104303	ADP-ribosylation factor-like 1	-1.29	0.0381		-1.54209	0.0381
Fryl	72313	furry homolog-like (Drosophila)	-1.97	2.8e-05		-1.53741	0.0068
Ptcd2	68927	pentatricopeptide repeat domain 2	-1.22	0.0106		-1.52991	0.0028
Laptm4b	114128	lysosomal-associated protein transmembrane 4B	-1.76	0.0002		-13.0735	0.0005
A930001N09Rik	77128	RIKEN cDNA A930001N09 gene	-2.02	3.2e-09		-6.97385	0.0072
Nxpe3	385658	neurexophilin and PC-esterase domain family, member 3	-1.65	8.3e-05		-5.96951	0.0002
Abhd6	66082	abhydrolase domain containing 6	-1.45	0.0187		-4.31557	0.0006
Rnf6	74132	ring finger protein (C3H2C3 type) 6	-1.25	0.0139		-4.22042	0.002
Tgoln1	22134	trans-golgi network protein	-1.55	9.4e-05		-4.02423	0.0303
N4bp2l1	100637	NEDD4 binding protein 2-like 1	-1.97	8.8e-09		-3.72262	0.0028
Mapk10	26414	mitogen-activated protein kinase 10	-1.55	0.0006		-2.95197	0.0334
Atp6v1c1	66335	ATPase, H+ transporting, lysosomal V1 subunit C1	-1.8	0.0075		-2.72466	0.0024
Hagh	14651	hydroxyacyl glutathione hydrolase	-1.31	4.3e-05		-2.52487	0.0406
Uba5	66663	ubiquitin-like modifier activating enzyme 5	-1.28	4.4e-05		-2.41109	0.0159
Idh3a	67834	isocitrate dehydrogenase 3 (NAD+) alpha	-1.33	0.0296		-2.22582	0.0079
Ubqln1	56085	ubiquilin 1	-1.21	0.0115		-2.08111	0.0263
Rprd1a	225283	regulation of nuclear pre-mRNA domain containing 1A	-1.41	0.0036		-2.00245	0.0321
Ogt	108155	O-linked N-acetylglucosamine (GlcNAc) transferase (UDP-N-acetylglucosamine:polypeptide-N-acetylglucosaminyl transferase)	-1.26	0.0101		-1.94984	0.0445
Oaz2	18247	ornithine decarboxylase antizyme 2	-1.28	0.0004		-1.92566	0.032
Hbxip	68576	hepatitis B virus x interacting protein	-1.3	4.6e-06		-1.91185	0.0412
Stub1	56424	STIP1 homology and U-Box containing protein 1	-1.36	1.9e-06		-1.80966	0.0052
Mkks	59030	McKusick-Kaufman syndrome	-1.35	0.0236		-1.77839	0.0219
Tor1aip1	208263	torsin A interacting protein 1	-1.58	0.0002		-1.70919	0.0121
Parm1	231440	prostate androgen-regulated mucin-like protein 1	-1.87	0.0003		-13.8496	0.0079
Ugt8a	22239	UDP galactosyltransferase 8A	-5.76	0.0005		-10.8885	0.0335
Ctnna1	12385	catenin (cadherin associated protein), alpha 1	-1.48	0.0005		-7.40454	0.0002
Mpdz	17475	multiple PDZ domain protein	-1.78	6.3e-08		-5.72967	0.0094
Oxr1	170719	oxidation resistance 1	-2.02	9.7e-05		-4.41882	0.0181
Rnf13	24017	ring finger protein 13	-1.99	2.4e-05		-4.28084	0.0373
Pik3c3	225326	phosphoinositide-3-kinase, class 3	-1.2	0.0349		-3.92327	0.0061
Rab3gap2	98732	RAB3 GTPase activating protein subunit 2	-1.29	0.0416		-3.72867	4.5e-05
Btbd11	74007	BTB (POZ) domain containing 11	-1.2	0.0269		-3.7225	5.6e-05
Reps2	194590	RALBP1 associated Eps domain containing protein 2	-1.94	5.8e-05		-3.69568	0.0085
Snx1	56440	sorting nexin 1	-1.9	5.8e-05		-3.47606	4.6e-05
Rock2	19878	Rho-associated coiled-coil containing protein kinase 2	-1.34	0.0027		-3.29091	0.0064
Car2	12349	carbonic anhydrase 2	-2.74	4.2e-05		-3.24426	0.0066
Grhpr	76238	glyoxylate reductase/hydroxypyruvate reductase	-1.42	4.3e-05		-3.01721	0.0018
Mfsd6	98682	major facilitator superfamily domain containing 6	-1.8	0.0006		-3.01642	0.0365
Lpgat1	226856	lysophosphatidylglycerol acyltransferase 1	-1.35	0.001		-2.92279	0.0043
Tceal3	594844	transcription elongation factor A (SII)-like 3	-1.63	1.8e-08		-2.87254	0.0417
Rmnd1	66084	required for meiotic nuclear division 1 homolog (S. cerevisiae)	-1.53	0.0001		-2.7301	0.0011
Eno1	13806	enolase 1, alpha non-neuron	-1.37	0.0032		-2.65119	0.01
Plekhh1	211945	pleckstrin homology domain containing, family H (with MyTH4 domain) member 1	-6.59	3.4e-08		-2.56068	0.0436
Tmem30a	69981	transmembrane protein 30A	-1.52	0.0314		-2.55579	0.001
Gls	14660	glutaminase	-1.85	0.0026		-2.52665	0.0018
Tmem33	67878	transmembrane protein 33	-1.35	0.0003		-2.49122	0.0397
Synj2	20975	synaptojanin 2	-1.74	6.6e-05		-2.33742	0.0025
Mrpl48	52443	mitochondrial ribosomal protein L48	-1.56	3.6e-06		-2.29761	0.0037
Cdyl	12593	chromodomain protein, Y chromosome-like	-1.26	0.0008		-2.2881	0.0093
Gclc	14629	glutamate-cysteine ligase, catalytic subunit	-1.48	0.0044		-2.2804	0.0296
Paip2	67869	polyadenylate-binding protein-interacting protein 2	-1.59	2.6e-06		-2.27878	0.0076
Lipa	16889	lysosomal acid lipase A	-1.67	0.0007		-2.27257	0.0101
Prkar1a	19084	protein kinase, cAMP dependent regulatory, type I, alpha	-1.31	0.0397		-2.26048	0.0209
Pls3	102866	plastin 3 (T-isoform)	-1.83	1.4e-10		-2.12957	0.0138
Rab4b	19342	RAB4B, member RAS oncogene family	-1.4	3.5e-06		-2.08693	0.036
Nr3c1	14815	nuclear receptor subfamily 3, group C, member 1	-1.83	5.9e-07		-2.03973	0.0077
Ets2	23872	E26 avian leukemia oncogene 2, 3' domain	-2.24	1e-06		-1.85439	0.0482
Pdk3	236900	pyruvate dehydrogenase kinase, isoenzyme 3	-1.38	0.0008		-1.81196	0.0015
Abtb1	80283	ankyrin repeat and BTB (POZ) domain containing 1	-2.21	4.8e-08		-1.77373	0.0265
Fez1	235180	fasciculation and elongation protein zeta 1 (zygin I)	-1.22	0.029		-1.73815	0.0495
Dcun1d4	100737	DCN1, defective in cullin neddylation 1, domain containing 4 (S. cerevisiae)	-1.88	1.7e-05		-1.71747	0.0106
Zfp655	72611	zinc finger protein 655	-1.45	0.0008		-1.69276	0.0136
Capn7	12339	calpain 7	-1.29	0.0043		-1.65343	0.0258
Rictor	78757	RPTOR independent companion of MTOR, complex 2	-1.92	4.1e-07		-1.6329	0.0268
Cep97	74201	centrosomal protein 97	-1.2	0.0186		-1.59581	0.045
Anln	68743	anillin, actin binding protein	-13.8	2.4e-08		-1.5023	0.0433
Mbnl2	105559	muscleblind-like 2	-2.97	3.1e-07		-17.0177	0.0025
Cds2	110911	CDP-diacylglycerol synthase (phosphatidate cytidylyltransferase) 2	-1.42	6.6e-06		-12.8087	0.0076
Prune2	353211	prune homolog 2 (Drosophila)	-2.66	2.3e-05		-9.23123	0.0046
Kcnab1	16497	potassium voltage-gated channel, shaker-related subfamily, beta member 1	-1.21	0.0451		-7.78581	0.0008
Bcl2l2	12050	BCL2-like 2	-1.74	4.3e-05		-4.0624	0.0029
Syn2	20965	synapsin II	-1.54	0.024		-3.80943	0.0049
Endod1	71946	endonuclease domain containing 1	-3.61	1.3e-09		-3.46491	0.0126
Pak1	18479	p21 protein (Cdc42/Rac)-activated kinase 1	-2.42	6.4e-05		-3.34735	0.0426
Bcap29	12033	B cell receptor associated protein 29	-1.65	1.4e-05		-2.89744	0.005
Sik3	70661	SIK family kinase 3	-1.67	0.0001		-2.8289	0.0336
Plcl1	227120	phospholipase C-like 1	-1.41	0.0132		-2.58994	0.0053
Fam63b	235461	family with sequence similarity 63, member B	-1.22	0.0051		-2.54229	0.0101
Slc44a1	100434	solute carrier family 44, member 1	-3.86	8.2e-06		-2.3892	0.0219
Pip4k2a	18718	phosphatidylinositol-5-phosphate 4-kinase, type II, alpha	-2.7	1.6e-05		-2.37565	0.0095
Arfgef2	99371	ADP-ribosylation factor guanine nucleotide-exchange factor 2 (brefeldin A-inhibited)	-1.27	0.006		-2.13593	0.0099
Sort1	20661	sortilin 1	-1.89	0.005		-1.77006	0.0059
Mtap7	17761	microtubule-associated protein 7	-2.64	8.2e-06		-1.73762	0.0278
1110003E01Rik	68552	RIKEN cDNA 1110003E01 gene	-1.25	0.0004		-1.69673	0.0029
Enpp4	224794	ectonucleotide pyrophosphatase/phosphodiesterase 4	-2.33	7.3e-07		-1.68014	0.0491
Gm608	207806	predicted gene 608	1.38	1.5e-05		-2.64003	0.0011
Cpne6	12891	copine VI	1.55	1.5e-08		-2.47725	0.0109
Gtf2h4	14885	general transcription factor II H, polypeptide 4	1.29	0.0002		-2.13797	0.0181
Rims4	241770	regulating synaptic membrane exocytosis 4	1.62	0.0001		-1.65264	0.0449
Bcl6	12053	B cell leukemia/lymphoma 6	1.37	0.0085		-2.10346	0.0113
Jdp2	81703	Jun dimerization protein 2	1.26	0.006		-2.04464	0.0353
Dab1	13131	disabled 1	3.7	3.4e-08		-1.57184	0.0375
Cfl2	12632	cofilin 2, muscle	-4.24	1.3e-07		2.52868	0.0341
Cnp	12799	2',3'-cyclic nucleotide 3' phosphodiesterase	-2.6	4.1e-05		2.37219	0.0073
Taldo1	21351	transaldolase 1	-1.31	0.0048		2.11178	0.0012
Tbc1d12	209478	TBC1D12: TBC1 domain family, member 12	-1.57	0.0162		1.86992	0.0421
Hspa9	15526	heat shock protein 9	-1.2	0.019		1.64791	0.0429
Akap1	11640	A kinase (PRKA) anchor protein 1	-1.32	0.0064		1.63016	0.0002
Rcan1	54720	regulator of calcineurin 1	-1.32	0.0302		1.58869	0.0215
BC004004	80748	cDNA sequence BC004004	-1.28	0.028		1.58593	0.0432
Map4k5	399510	mitogen-activated protein kinase kinase kinase kinase 5	-1.29	0.0448		1.55516	0.0074
Snx12	55988	sorting nexin 12	-1.22	1.4e-05		1.5422	0.0127
Emc4	68032	ER membrane protein complex subunit 4	-1.45	1.6e-05		1.53382	0.0126
Insig1	231070	insulin induced gene 1	-1.35	0.0069		3.12149	0.0019
Enpp2	18606	ectonucleotide pyrophosphatase/phosphodiesterase 2	-8.26	2.7e-06		1.64454	0.0265
Anapc5	59008	anaphase-promoting complex subunit 5	-1.54	0.0032		1.56036	0.0261
Dis3	72662	DIS3 mitotic control homolog (S. cerevisiae)	-1.21	0.0142		2.71028	0.0027
Kcnq5	226922	potassium voltage-gated channel, subfamily Q, member 5	-1.89	0.0001		2.05098	0.0117
Zdhhc9	208884	zinc finger, DHHC domain containing 9	-1.53	0.0192		1.90689	0.002
Nab1	17936	Ngfi-A binding protein 1	-1.48	0.0009		1.64039	0.01
Gab1	14388	growth factor receptor bound protein 2-associated protein 1	-2.8	2.8e-05		1.53671	0.0433
Fdft1	14137	farnesyl diphosphate farnesyl transferase 1	-1.32	0.0075		8.53844	0.0088
Ncam1	17967	neural cell adhesion molecule 1	-3.63	2.1e-05		5.21637	0.0024
D16Ertd472e	67102	DNA segment, Chr 16, ERATO Doi 472, expressed	-4.78	1.3e-06		1.99379	0.0445
Gpr37	14763	G protein-coupled receptor 37	-3.02	2.8e-05		1.66987	0.0087
Sptlc2	20773	serine palmitoyltransferase, long chain base subunit 2	-1.6	0.0012		1.54066	0.0419
	Upregulated in both groups (positive correlation)
	Downregulated in both groups (positive correlation)
	Upregulated in Bioset1 and downregulated in developing FS neurons (negative correlation)
	Downregulated in Bioset1 and upregulated in developing FS neurons (negative correlation)

[truncated: 17 more sheets: Supplementary Table 11, Supplementary Table 12, Supplementary Table 13, Supplementary Table 14, Supplementary Table 15, Supplementary Table 16, Supplementary Table 17, Supplementary Table 18, Supplementary Table 19, Supplementary Table 20, Supplementary Table 21, Supplementary Table 22, Supplementary Table 23, Supplementary Table 24, Supplementary Table 25, Supplementary Table 26, Supplementary Table 27]
